# Supplementary material for: Cross-Disease Breathomics by PTR-TOF-MS: Multiclass Machine Learning and Network Remodeling Across Asthma, COPD, Cystic Fibrosis, and Lymphangioleiomyomatosis
Source: Int J Mol Sci. 2026 Apr 13;27(8):3483. doi: 10.3390/ijms27083483 (PMC13116732; doi:10.3390/ijms27083483)
Supplement: Supplementary file 1 [file ijms-27-03483-s001.zip]

Archive with 3 entries (3 files):
- Supplementary materials_red.pdf
- Table S12. Supplementary peak areas. Excel.xlsx
- Table S7. Supplementary network_analysis_summary.txt
