# Supplementary material for: Cross-Disease Breathomics by PTR-TOF-MS: Multiclass Machine Learning and Network Remodeling Across Asthma, COPD, Cystic Fibrosis, and Lymphangioleiomyomatosis
Source: Int J Mol Sci. 2026 Apr 13;27(8):3483. doi: 10.3390/ijms27083483 (PMC13116732; doi:10.3390/ijms27083483)
Supplement: Supplementary file 1 [file ijms-27-03483-s001.zip › Table S12. Supplementary peak areas. Excel.xlsx]

## Sheet: LAM-BA-COPD
mz=15.02371	mz=17.02465	mz=18.03529	mz=19.03888	mz=19.04244	mz=19.04785	mz=19.45049	mz=19.45885	mz=19.46574	mz=19.47788	mz=19.48539	mz=19.4903	mz=20.01914	mz=21.02152	mz=27.02272	mz=28.00469	mz=29.01289	mz=29.99543	mz=31.0174	mz=31.98891	mz=33.03043	mz=33.98996	mz=34.03383	mz=35.03368	mz=36.64225	mz=36.65001	mz=36.65729	mz=37.03916	mz=37.61867	mz=37.65308	mz=37.71485	mz=38.02404	mz=39.02634	mz=40.02456	mz=41.0335	mz=42.03211	mz=43.01272	mz=43.04723	mz=44.01798	mz=44.04878	mz=44.9912	mz=45.99156	mz=47.04044	mz=48.00325	mz=48.04484	mz=49.00474	mz=49.99381	mz=51.03858	mz=53.03764	mz=55.03962
150.34	154.92	6715.61	206512	206576	206516	217257	258652	301022	317544	270413	235956	2352.32	4591.3	177.14	122.89	6650.9	4603.97	305.91	41224.7	8778.2	232.6	222.95	29.46	140.81	141.65	140.36	300260	48351.4	63803.3	47277.4	1071.72	4038.68	29.58	2657.86	213.2	6000.82	6330.61	327.56	316.3	7795.15	169.48	1768.58	69.5	71.35	32.62	21.4	377.27	38.16	4591.64
433.39	155.15	4415.45	203779	203922	203906	210765	260737	295044	321277	280121	234890	2430.36	4831.08	585.19	138.56	7900.92	4739.26	184.03	64167.5	23352.5	428.79	486	57.14	81.38	82.58	81.45	295942	6051.5	9712.32	10309	672.95	3303.95	76.39	7581.64	533.7	8001.42	9123.3	389.42	397.77	7012.09	146.28	1132.71	37.57	40.79	235.84	31.29	537.16	56.85	1566.9
171.75	140.84	3783.06	209246	209302	209184	210826	260977	295610	320602	274931	230225	2446.35	4608.17	348.4	136.56	6971.36	4591.79	225.27	35496.4	9079.05	214.78	226.59	61.74	120.8	119.62	117.58	310791	19759.2	30124	29661.9	698.59	3620.58	47.04	4039.03	1950.37	6584.99	7165.78	1212.85	1216.49	11345.7	236.67	1226.58	48.85	51.9	1465.61	108.01	486.81	63.87	3247.93
104.27	154.35	4985.71	201206	201907	201937	187931	242623	275899	318422	296255	257873	2372.49	4988.22	384.54	110.38	6785.64	4783.86	374.57	55086.4	5051.69	274.83	219.12	25.97	122.07	124.06	123.75	300495	37681.5	50101.5	36546.8	857.61	3601.52	45.09	3441.07	967.01	7268.46	7984.67	739.43	736.41	7083.37	147.15	2009.76	52.92	61.67	117.41	39.15	188.85	26.89	3166.44
191.11	1684.97	50043.8	183601	190382	191631	127234	189321	229629	292637	303661	286648	2544.3	5359.45	243.5	129.4	8438.13	11738.8	360.02	55178.9	10634.4	326.91	305.03	46.04	146.39	149.28	147.85	283031	89699.8	107775	55178.1	1437.41	4191.52	46.55	2844.64	246.21	4341.13	4694.36	320.63	296.21	9777.95	257.33	2115.79	69.39	73.18	244.18	33.6	418.51	40.24	4457.9
200.84	271.01	6358.09	193844	196758	197076	152314	204879	250901	308192	307642	290415	2438.65	5043.92	213.94	130.49	7631.87	5107.02	242.28	42541.6	11489.2	257.09	271.83	33.91	148.48	147.58	145.04	287541	60229.1	79572	56403.8	1123.43	4305.53	48.87	3807.89	240.04	3890.13	4320.95	271.74	264.43	10077.1	194.71	1326.03	61.68	65.96	75.02	22.22	431.57	54.31	4037.22
299.42	130.81	3315.03	216516	216490	216050	277321	316926	332741	267377	214934	173123	2333.86	4392.49	204.01	109.94	6729.87	4260.08	225.87	45998.2	14587.3	281.44	325.53	37.49	103.35	105.36	105.72	319543	12793.8	20205.9	19423.1	770.7	3133.48	33.37	3171.39	205.71	2648.3	2935.09	200.35	181.64	8256.35	164.8	8080.42	169.69	198.73	31.37	24.65	470.31	45.21	2571.64
251.4	141.86	3880.43	205274	205469	205459	208760	258132	290863	318398	279094	234303	2417.49	4731.76	268.31	139.68	7808.08	4683.38	218.43	49233.2	15208.1	300.09	338.71	59.04	121.5	124.42	122.61	306274	28560.8	40401.8	33523	816.12	3606.73	39.07	3268.79	194.86	7555.56	8152.19	344.58	342.06	8306.11	178.56	4137.05	104.17	122.09	348.83	36.34	546.58	37.7	3319.06
139	2572.49	68122.2	192347	195191	195475	156803	210351	255374	314513	321987	297997	2522.4	5126.73	467.6	185.54	9477.61	52314.5	402.81	64044.6	5415.25	326.53	275.47	28.68	168.09	170.71	164.37	286426	83003.1	107787	67893.7	1513.66	4626.71	45.8	2757.9	2146.38	10127.9	10903.5	1840.32	1847.58	13227.7	902.2	10426.6	263.51	306.97	31.46	80.6	316.47	58.08	5441.91
125.73	146.44	5822.63	215781	215746	215530	241232	292492	321103	303863	242141	198471	2554.83	4417.48	660.75	134.2	8004.88	4316.31	515.29	38666	4497.86	194.28	165.12	14.24	94.55	93.39	92.53	327955	6732.08	11981.7	14343.8	823.13	3394.48	41.5	5387.75	268.02	9371.52	10491.6	543.23	552.93	9755.24	166.07	462.88	19.07	18.58	34.8	17.86	125.49	24.18	2269.54
117.19	138.58	5018.81	216205	216111	215817	248694	294034	333218	305319	241569	208046	2551.9	4475.3	414.74	118.29	7207.72	4266.13	314.35	39477.9	3407.94	198.06	153.25	15.03	118.88	117.69	116.01	317221	16609	25737.1	26357.1	777.9	3601.25	35.16	3680.63	218.58	6281.25	6997.12	370.1	365.03	8766.37	165.95	4119.75	89.52	106.22	69.36	23.9	123.09	27.02	3183.31
146.3	143.92	6782.59	219148	219101	218815	245445	300116	331403	307030	242882	200743	2669.77	4369.56	324.59	138.69	8036.3	4095.75	333.1	28211.2	5164.86	154.65	153.52	17.43	100.97	103.42	100.8	319287	8414.66	14577.1	17862.2	821.74	3413.69	39.61	3853.89	881.52	5418.09	5922.08	742.09	735.91	11004.3	208.06	1543.84	40.52	44.82	45.65	34.05	192.51	48.26	2755.15
234.26	1909.76	57945	171465	183897	187282	100318	150689	201926	274028	303127	300616	2623.06	5567.89	319.96	153.3	9260.41	12510.5	255.36	64124.4	11342.5	367.9	345.86	41.65	152.49	150.3	150.18	285653	70912.9	89400.3	53943.5	1219.41	4088.26	46.29	2683.91	249.13	4467.8	5079.72	288.01	275.49	9640.98	261.98	6866.42	154.57	179.98	55.52	31.91	407.72	26.91	3838.26
263.12	3175.66	92782	199600	199914	199902	205737	252072	291708	320846	299616	260500	2469.05	4915.39	527.23	129.4	8346.17	29834.9	412.17	55867.5	7771.84	311.17	282.06	43.94	129.55	129.51	127.37	301969	49816.1	64211.8	44196.6	1064.02	3845.47	43.7	3573.07	1390.33	9058.27	9770.53	1068.2	1052.9	10798.9	484.97	9123.87	212.53	238.43	225.69	49.82	315.82	40.37	3359.89
211.77	201.97	9138.51	213556	213528	213147	275508	314960	333445	276335	213260	169247	2395.84	4541.67	280.72	114.02	7124.82	4462.83	393.95	42195.7	9124.88	228.63	234.81	30.58	112.62	116.21	117.49	313260	20466.3	29464.2	25145.3	809.95	3324.56	35.69	2918.3	1060.62	4199.99	4488.16	736.26	708.76	9662.24	207.93	4396.64	96.15	106.71	28.64	39.81	338.23	45.44	3002.1
88.91	172.37	4681.01	203590	203823	203807	209809	258898	290013	313928	273995	229188	2429.11	4798.28	246.23	117.95	7267.31	4842.19	547.93	45119	4105.69	224.99	183.59	32.67	135.07	135.33	134.2	298333	47969.7	63289	44298.5	1051.33	4020.44	44.66	4339.46	242.58	5772.74	6193.54	405.79	395.92	8874.43	165.78	897.67	29.05	30.96	195.7	29.3	162.46	52.07	4001.99
128.86	136.04	4544.35	216690	216721	216468	245375	290398	331975	306680	243627	210497	2562.04	4425.34	493.83	122.94	7129.66	4307.41	166.78	40764.8	3765.94	205.41	168.1	14.62	118.15	118.08	116.12	319300	16145.6	25255.5	26502.3	765.85	3717.21	41.72	5033.62	240.76	8445.51	9397.79	385.84	385.25	8084.06	156.25	4406.85	92.47	107.93	108.8	27.7	135.72	43.08	3180.12
811.98	121.54	3573.77	214567	214620	214459	246687	286588	316654	287656	240174	195226	2278.71	4326.87	14084.3	398.06	6742.86	4328.07	541.11	44693.6	6418.92	234.72	222.31	21.78	101.5	103.64	101.84	319726	13683.8	21199.1	20364.2	869.08	15231	481.94	104377	4206.22	155250	212712	7868.09	8575.99	12405.6	274.69	654.27	29.83	31.38	38.88	25.77	225.02	75.52	2824.26
367.74	1292.68	40236.1	209901	209901	209496	241761	293386	322616	309132	247778	202133	2563.68	4684.34	418.25	157.78	9260.81	8388.34	264.59	34383.1	15459.1	236.19	298.75	46.28	135.4	137.81	136.6	310462	33062.7	46501.9	38949.1	951.07	4035.37	42.05	3698.42	238.59	5253.18	5768.08	334.36	316.12	12675.2	291.58	2751.3	77.71	86.05	68.31	21.4	615.19	47.55	4122.74
125.02	1751.17	48483	187428	191649	192241	143594	205883	244593	305173	308807	285813	2560.85	5353.03	189.03	140.12	8373.47	15499	472.41	53746.3	6626.84	287.54	248.14	24.66	145.14	148.65	147.25	287595	72316.3	89028.9	51880	1254.93	4023.62	35.95	2630.3	254.2	3507.49	3800.34	327.15	298.76	9949.98	316.26	478.99	29.12	29.83	19.07	28.41	238.62	44.75	3814.89
109.35	267.04	21035.3	218333	218293	217030	287572	329418	327805	253632	189372	151760	2307.17	4254.95	169.59	94.97	6152	4190.1	188.83	38779.4	4218.06	199.6	165.96	26.74	118.05	121.01	120.96	318358	26533.1	37937.6	31392.9	893.79	3480.02	28.52	2399.94	461.26	2625.08	2808.48	201.04	176.34	7430.05	154.69	3325.51	85.95	94.44	119.1	23.21	174.22	34.93	3905.04
195.51	167.88	5530.37	200929	201655	201699	187379	241562	274748	319088	298076	260055	2428.48	5005.85	179.25	105.89	6690.01	4770.1	209.56	52639.8	9178.65	289.19	272.69	33.32	136.44	140.74	139.94	296184	52296.8	68401.9	46515	1072.78	3984.17	43.34	4010.45	271.58	3294.79	3604.42	232.78	214.15	7849.16	151.65	8936.82	182.5	216.97	80.34	30.11	348.45	66.01	3953.52
146.07	197.95	7300.78	198141	199453	199548	171260	222040	264377	309439	296428	273530	2405.85	5122	169.67	106.67	6975.44	4997.31	244.45	53791.6	6634.31	284.15	251.79	27.57	139.7	141.18	140.41	291865	69942.4	87610.8	50225.3	1287.79	4018.9	38.81	3147.8	200.63	3004.25	3262.83	230.91	208.82	8088.09	161.95	6128.6	145.89	165.94	113.12	31.58	267.06	47.39	4342.48
232.92	127.43	4010.84	216025	216019	215750	245123	288091	327781	302625	238801	196077	2613.47	4424.57	441.51	128.34	7657.67	4252.87	276.09	32235.3	10367	199.55	224.4	32.33	120.5	121.51	119.65	318337	15977.9	25353	26299.2	790.43	3760.88	30.52	4416.82	273.76	7016.28	7848.53	375.36	370.86	9903.26	172.47	1399.54	51.31	55.66	76.29	21.33	366.56	42.04	3315.03
301.06	143.91	4285.4	213585	213565	213265	257727	307644	327365	294203	231692	187541	2440.98	4546.5	197.63	104.55	6958.49	4447.03	307.71	36527.9	12500.2	224.88	263.07	35.04	127.67	132.31	131.76	310419	28861.8	41180	34948.8	900.76	3732.08	29.31	3015.29	241.98	3153.38	3421.1	253.83	226.72	9567.48	191.56	9826.17	215.88	248.86	104.28	23.42	469.36	48.18	3638.93
161.38	179.22	4773.18	203469	203611	203605	205712	248380	291679	325409	288400	255587	2492.7	4882.64	239.16	132.1	7603.87	4740.99	195.97	39987.8	7880.91	221.15	216.74	33.02	146.27	147.86	146.24	298259	49619.5	67448.3	48300.1	1090.09	4415.94	52.16	5894.28	391.55	3854.86	4320.39	256.92	241.74	11059.5	205.74	3954.75	90.73	104.63	480.11	34.23	341.84	85.54	4481.96
111.91	238.09	13673.6	202071	202342	202333	205337	254819	288179	319832	283296	239198	2428.46	4874.27	354.52	123.87	7546.48	4692.49	159.36	61316.4	4796	304.11	245.72	17.31	75.39	77.41	76.95	282739	6827.49	10530.4	10312.8	618.47	2711.27	35.73	4140.78	381.95	7303.88	8013.48	373.27	370.31	5700.7	144.03	898.03	29.28	31.32	54.96	29.19	104.04	29.82	1414.42
321.33	142.23	6334.23	218679	218667	218393	241004	286026	327979	307853	246252	213566	2571.28	4279.47	98.51	107.58	6935.36	4030.42	263.13	29752	17513.6	223.75	318.85	50.61	129.13	128.22	123.6	315961	17351.2	28620.2	30237.5	793.97	3677.4	20.14	2526.06	209.8	2900.36	3075.7	237.25	216.7	8985.73	167.24	500.84	31.71	33.64	67.3	17.93	663.36	45.34	3604.09
207.05	1703.45	57130.6	208416	208418	208206	238825	287509	315038	300180	238696	193576	2558.61	4568.14	334.11	135.2	9083.1	12724	260.93	37705.6	7089.87	200.79	211.8	26.19	118.62	122.12	121.38	313961	21588.3	32321.2	30181.3	840.84	3697.68	38.06	3374.07	214.37	9982.8	10454.8	417.67	401.68	11133.7	307.39	1148.74	44.99	50.38	26.23	21.34	254.71	53.18	3486.17
150.83	122.57	3134.2	210200	210221	210043	237584	286661	311422	300346	245239	200005	2499.63	4620.03	115.34	120.55	7224.96	4465.36	231.72	41596.1	8099.51	224.62	213.86	24.5	129.67	129.29	128.53	301691	39874.8	54358.2	39899.9	1053.27	3806.01	32	3114.93	215.37	2267.61	2404.98	206.77	181.06	9428.13	175.8	535.66	22.15	21.75	53.89	21.86	335.27	53.08	4072.72
130.05	1468.97	44271.8	197706	198431	198475	191555	246511	281660	326163	300427	259929	2465.52	4976.37	118.5	127.14	7601.62	8691.08	187.57	47251.2	7671.23	260.65	242.11	31.42	147.89	150.72	149.03	296234	61428.8	79175.1	51313.3	1212.87	4017.75	36.24	2431.76	339.88	1939.04	2145.54	188.23	166.25	10003.6	231.53	799.29	35.03	35.01	48.19	29.85	319.84	48.83	4362.34
203.07	253.53	17513	214300	214325	214000	269690	305886	324677	272892	211202	178085	2407.62	4519.19	226.14	110.03	6810.81	4488.34	404	43721.5	9249.33	248.98	247.06	28.9	119.47	122.67	124.33	313233	28913.9	40183.1	32400	899.3	3506.97	36.34	2390.29	814.5	3846.97	4106.22	652.7	626.75	8947.92	187.43	4025.45	92.8	103.18	32.21	26.88	361.59	35.3	3596.05
156.19	235.13	21628.3	216097	216099	215867	242119	286254	327215	307054	244316	211774	2588.67	4446.33	172.77	120.49	7261.61	4280.98	465.07	38191.3	7000.69	215.52	205.17	29.74	117.73	116.97	115.9	321996	10133.7	17280.5	19534.7	793.49	3354.65	36.27	2880.54	218.19	3892.12	4181.4	310.95	296.75	9062.39	196.92	832.34	34.7	35.91	61.47	29.14	221.39	40	2744.18
167.1	213.37	15229.4	217267	217256	216969	245044	299187	329657	307959	244947	201597	2516.55	4357.24	635.56	113.3	6967.31	4220.26	384.37	40693.2	6779.46	222.88	203.1	24.85	111.33	110.2	107.31	323426	9104.84	15255	18146	771.62	3619.54	47.07	6434.81	622.32	9222.51	10447.3	559.83	573.71	8530.58	154.26	725.71	32.14	34.37	63.02	24.68	216.37	46.42	2555.53
106.54	140.04	3953.24	197237	198826	198973	173742	230311	263557	309136	294305	259728	2369.12	5062.35	197.36	110.9	6777.81	4857.53	557.91	53807.8	6324.18	283.16	245.48	22.25	139.65	142.01	141.47	291185	59225.8	72747.4	44138	1096.71	3779.59	37.45	2876.8	216.06	5729.11	6029.78	396.12	377.23	7119.19	141.74	705.9	46.72	48.07	83.45	33.07	227.56	41.12	3737.63
139.73	200.01	13149.3	216631	216576	216316	242613	294793	324032	304151	242553	199688	2515.63	4352.52	357.62	108.02	6724.28	4219.24	411.99	38547	6461.89	206.38	198.73	22.45	121.4	122.97	121.39	315755	15245	24425.3	26744	746.31	3654.08	38.12	4130.16	240.1	6038.35	6791.94	393.49	393.49	8908.4	156.02	871.2	34.36	36.55	105.77	25.85	228.53	42.08	3177.23
119.59	157.67	8388.87	216509	216514	216321	238926	292147	324786	310209	248518	205270	2569.63	4362.22	81.99	124.41	7680.98	4240.2	160.71	41608.8	4006.8	205.36	173.87	18.35	102.63	103.01	101.98	328004	4806.33	8726.16	11908	872.83	2900.94	23.6	1869.86	158.62	12169.3	12382.5	405.88	388.08	7918.96	195.15	899.1	29.06	31.35	17.15	21.8	108.84	32.75	2174.26
351.18	128.23	4070.33	219083	219130	218746	247487	292069	331786	302902	250347	206921	2593.03	4281.23	111.74	108.32	7122.01	4051.69	266.98	30775.5	17772.9	234.86	317.39	45.54	119.85	120.84	118.95	318793	13609.8	22338.9	24985.1	778	3495.76	28.19	2559.43	206.41	2608.43	2795.82	226.26	205.91	9447.19	175.09	645.19	38.14	37.84	83.42	18.8	624.85	43.65	3113.58
210.7	116.22	4453.08	222820	222696	220799	299614	326988	319359	218648	158375	133594	2268.02	4054.36	240.26	84.97	5790.42	3945.76	351.05	43478.8	12216.2	265.61	270.9	34.37	97.77	100.87	100.88	324603	11978.4	18659	17851.2	773.7	3041.94	27.17	2452.95	206.66	4089.78	4337.2	286.53	261.74	5947.39	125.76	606.8	31.33	31.02	32.95	25.87	430.28	24.47	2865.83
187.42	130.82	3468.19	219538	219556	219338	245238	300355	332478	311285	246840	204114	2644.67	4378.31	580.6	142.69	8875.9	4184.09	236.5	39590.8	3952.18	205.9	175.9	17.97	83.94	85.2	84.07	323041	2179.27	4209.41	6388.69	918.06	3130.54	37.17	5424.82	244.83	19525	20736.5	682.39	686.33	9781.91	203.62	758.86	22.48	27.23	75.15	20.6	101.3	37.56	1729.02
307.18	124.15	3453.65	215167	215147	214911	245726	289769	329840	305921	243143	199541	2585.61	4503.35	1024.7	164.45	8421.67	4420.76	347.36	34600.9	12336.8	220.02	257.28	34.74	116.83	117.83	116.64	318372	14372.6	23033.5	24231.6	783.21	4097.39	51.26	8122.87	398.32	15327.6	17169.5	684.57	702.03	10316.4	201.23	2463.85	72.79	82.36	22.29	16.95	414.25	46.52	3130.44
151.4	151.78	5984.77	215041	215043	214781	244327	287329	325957	300299	238135	204531	2534.96	4503.7	135.59	128.97	8099.4	4604.89	239.1	57177	5807.29	281.51	229.56	18.29	82.03	82.68	81.79	325381	1577.15	3157.04	4551.29	790.67	2314.88	21.55	1687.45	241.2	10113.2	10294.2	381.95	372.56	6209.06	159.51	577.43	27.02	26.61	86	25.37	132.04	21.72	1337.63
188.16	1570.27	40158.2	197751	198223	198235	182261	240421	272781	311346	293259	257754	2483.78	5244.08	655.96	135.95	8081.28	12482.3	386.21	52450.9	9303.19	303.31	269.59	31.28	154.55	159.81	159.81	292065	96304.8	113495	54253.8	1559.88	4555.69	42.49	4800.13	490.58	8810.63	9679.09	633.58	611.13	10783.7	270.5	660.2	35.63	34.17	30.37	36.05	375.37	46.82	4698.66
109.29	105.94	3300.28	223148	222982	221099	298080	331667	310982	219284	158625	125966	2240.34	4090.47	280.56	97.1	5773.62	3928.8	436.69	37992.5	3667.57	184.48	145.62	15.75	98.17	102.25	102.75	322996	12663.8	19594.7	18568	778.43	3053.66	21.49	2431.44	716.9	4581.18	4871.46	562.68	536.14	7314.91	149.14	3524.38	84.27	92.83	188.12	29.9	144.72	25.81	2852.03
315.71	146.9	7621.76	218460	218496	218153	245510	298879	329684	308240	244686	202077	2629.08	4318.36	91.36	111.67	7010.03	4042.84	262.06	30166.7	17442	226.84	306.56	41.88	122.2	121.98	119.91	318230	16714.3	27286.4	29017.1	809.39	3640.91	24.67	2380.34	201.11	2866.73	3010.47	230.71	208.73	8903.51	167.14	510.85	37.42	38.55	51.18	18.15	666.89	44.13	3508.96
117.5	147.37	5830.79	218432	218401	218106	243707	289317	331467	308399	245190	202534	2604.37	4384.46	117.81	125.6	7762.23	4043.97	139.64	42556.6	5003.52	216.89	185.05	18.34	102.08	104.47	101.99	325125	6374.5	11317.4	14514.2	848.4	3091.66	26.47	2826.28	203.22	4331.01	4471.34	215.83	194.72	8962.51	180.98	2690.48	65.55	74.38	26.01	23.32	150.67	45.98	2305.15
201.01	164.41	5058.04	203629	203994	203992	206081	256592	289234	324136	286025	242153	2389.22	4862.34	157.57	117.45	7000	4770.64	219.98	49990.9	7860.33	269.83	253.87	25.08	131.15	127.51	124.36	304172	28776.2	41070.5	32833.3	766.82	3406.36	35.08	2118.89	249.83	2769.2	3024.66	212.31	194.54	8274.72	164.98	12397.2	257.99	303.05	101.27	26.74	263.52	25.6	2982.4
138.56	113.08	3375.01	221788	221618	220260	293997	328943	328412	235411	173016	146399	2247.08	4133.22	190.5	88.23	5797.51	3947.09	331.75	35005.7	6402.32	186.43	176.26	18.09	112.41	116.9	117.93	314836	27827.5	39340	31625.8	910.32	3503.51	25.22	2388.36	164.68	3978.37	4171.38	264.53	235.1	6977.48	144.53	3806.72	104.25	113.24	53.92	24.01	263.74	36.18	3873.14
125.53	177.22	11595.6	214539	214538	214396	237652	289804	322424	313157	253099	208868	2599.45	4441.44	355.2	133.41	7778.36	4272.7	191.28	37982.5	5154.98	201.38	181.61	22.5	107.17	106.42	101.3	325093	9268.93	15616.3	18214	808.32	3443.96	31.4	4249.54	291.7	5283.21	5911.27	305.72	295.55	9743.72	196.32	756.34	29.52	28.98	49.32	20.38	159.47	35.48	2588.47
115.82	136.1	4100.99	216215	216171	215918	246193	299064	327942	304361	240801	198012	2617.52	4529.46	115.99	126.87	7807.8	4201.65	151.53	46024	5243.76	232.61	189.17	19.12	101.39	101.8	100.83	323771	4825.32	8841.31	11197.1	884.95	2944.58	27.83	2905.74	183.19	3286.98	3437.31	195.02	175.49	8039.05	171.41	501.08	21.66	22.39	130.26	22.95	140.67	47.58	1983.04
119.06	229.26	16087.7	210753	210711	210603	215234	265952	300031	319707	273724	229093	2423.6	4546.13	193.28	117.68	6834.28	4498.57	171.16	44087.2	5868.47	237.95	204.01	26.72	113.15	114.63	112.58	310626	19096.8	29538.7	29513.7	740.59	3481.94	30.36	2922.21	196.18	3594.69	3948.8	232.46	214	8153.86	177.25	3186.88	78.37	91.1	175.18	25.66	218.63	38.38	3339.69
166.73	154.17	7170.21	205992	206095	206059	213903	262204	296767	318787	271185	224800	2457.74	4739.99	142.08	103.1	6780.41	4477.51	204.61	46952.7	9009.92	267.74	253.11	30.39	142.66	138.88	135.41	301526	33201.8	46367.3	38360	842.12	3729.05	28.43	1975.98	176.71	2622.51	2906.03	207.98	192.98	7572.15	156.79	4444.67	97.66	113.99	171.98	32.25	340.1	29.52	3803.87
250.65	136.7	4837.9	210249	210250	210170	213755	256284	299301	317486	271378	226442	2415.37	4495.86	186.44	102.36	6672.02	4506.33	238.81	49617.2	9649.5	265.17	258.14	35.25	107.28	108.49	104.5	311604	11839.2	19193	21304.9	710.36	3179.98	30.4	2437.01	234.41	3909.25	4351.09	233.34	228.89	6020.17	131.95	10990.8	226.21	270.7	118.93	27.74	322.49	26.87	2714.13
136.89	170.15	10057.5	217531	217557	217226	240492	285568	330935	314154	253381	220805	2611.61	4367.91	273.91	135.79	7843.34	4253.1	373.87	41791.3	5256.63	224.88	200.94	25.61	98.15	99.53	97.94	327114	6479.9	11418.8	14647.9	814.66	3134.36	40.2	2997.01	3679.19	8021.52	8472.54	390.94	383.53	7569.34	188.17	2218.76	55.66	62.71	63.73	23.94	157.49	60.53	3041.41
179.76	182.67	9291.7	205271	205477	205462	207198	256743	291729	324385	285089	239588	2426.95	4745.31	131.05	102.98	6770.27	4532.77	188.66	47769.5	8843.76	265.12	258.65	24.72	135.07	136.93	135.4	301959	33206.1	46966.4	39250.2	833.72	3781.51	34.64	2372.13	195.32	3881.13	4186.94	226.06	213.53	7152.02	140.76	5434.33	108.77	127.75	44.7	27.08	329.16	37.5	3816.09
165.18	184.57	9670.28	213397	213392	213059	269041	308571	329027	279350	217607	184089	2441.66	4534.79	250.23	99.56	6859.73	4418.63	227.86	49197.6	7142.74	255.95	228.79	31.73	110.64	114.94	114.31	313559	26856.2	37453.5	29832.8	885.41	3481.01	27.82	2857.18	214.71	3526.38	3805.14	237.15	214.86	6958.13	154.58	4047.86	93.31	104.34	75.02	28.33	268.44	31.87	3477.62
179.82	158.81	4698.71	219047	218933	217900	286403	313159	309992	233223	171062	140860	2084.92	4222.6	1160.58	105.23	6025.28	4147.78	420.24	39870.2	4482.95	202.52	167.6	14.69	99.45	103.77	103.59	317865	23192.3	32528.3	25254.3	804.3	3836.56	53.46	8297.46	374.19	16587.9	18216.9	768.66	766.27	6632.41	141.33	5137.25	125.38	139.19	19.71	22.96	154.83	25.19	3152.72
131.83	142.77	5139.99	216205	216197	215930	246356	290791	332036	310738	248585	215301	2578.28	4390.77	598.05	116.53	7428.71	4270.09	150.12	40821.8	5051.23	213.03	190.04	19.07	99.93	101.36	100.41	325035	8238.9	14151.8	16350.7	770.81	3344.62	38	5034.59	260.39	8984.55	10072.8	417.75	419.54	8377.51	149.99	1037.43	27.33	29.84	14.09	18.2	142.95	26.02	2296.56
249.02	135.4	5020.17	215178	215175	214836	256520	309230	331854	297767	233410	190282	2526.92	4481.83	267.19	111.89	7156.08	4211.31	319.85	42952.6	4978.12	228.06	187.37	19.94	106.76	107.41	106.75	320219	11044.5	18156.9	19756.8	757.16	3257.02	23.93	3153.73	214.15	6149.71	6561.47	310.61	298.54	6832.59	136.8	17106.8	340.83	400.64	91.98	22.41	153.38	36.32	2549.42
170.49	133.14	3371.75	207997	208003	207794	223990	272403	302249	312527	261921	215347	2490.08	4820.46	721.04	174.06	8245.49	4527.46	333.05	46689.3	6889.96	251.41	226.07	26.21	124.12	125.68	124.37	312045	19031.8	28153.6	24792.6	764.05	3905.63	52.81	6791.96	8764.67	10382.6	11652.6	508.7	510.33	8962.8	237.02	2305.81	69.42	74.61	74.8	27	226.22	89.78	3282.07
97.72	129.14	3936.94	216914	216932	216662	249677	293829	332473	300106	235000	202331	2658.58	4423.04	95.74	125.95	7373.4	4196.53	206.02	36677.7	4662.15	184.24	158.5	16.27	117.74	119.67	119.08	318297	14535.2	23780.9	24728.7	793.62	3418.42	21.84	1959.42	138.2	3167.31	3290.93	222.32	194.24	8960.11	196.71	629.84	23.69	23.87	28.47	16.58	159.63	35.1	3047.49
134.33	136.27	5121.47	215989	215973	215746	246816	291236	333508	310209	247996	214563	2517.1	4381.64	511.68	125.7	6981.09	4264.25	163.65	38339.4	4199.03	190.48	170.35	19.27	123.7	125.09	124.51	313358	21473.9	33595.3	32408.4	828.33	3914.51	37.8	4896.89	261.43	9764.05	10834.8	422.23	427.41	8355.98	166.14	3925.12	87.77	100.42	84.42	28.24	151.7	36.88	3544.86
94.92	134.79	6066.88	218502	218462	218114	246507	301360	332210	309781	246694	205007	2656.69	4386.06	255.91	117.96	8011.1	4073.78	276.4	39425.3	3472.46	196.9	160.72	14.53	105.59	107.25	104.37	331164	5004.05	9235.96	12734.1	877.91	3184.2	31.36	3256.19	185.54	3932.18	4415.05	258.07	252.3	6923.97	138.9	1558.05	42.94	46.4	39.79	22.39	95.65	41.29	2361.82
113.86	173.79	10694.5	216990	216940	216615	250777	295381	332888	300991	236920	203826	2515.24	4426.52	288.7	113.69	6662.3	4265.67	301.84	41133.4	5578.82	214	183.77	19.13	117.14	119.9	118.19	315736	19550.9	29803.4	29478.1	789.73	3652.52	39.42	3326.71	212.04	5697.94	6167.02	336.47	321.93	7200.75	136.73	1099.94	37.34	40.71	87.66	22.48	207.12	38.33	3417.18
166.96	147.68	6293.25	215811	215809	215435	238524	290783	323431	312962	252087	207333	2532.36	4361.29	714.03	120.76	7177.47	4259.84	304.62	42824.8	5181.81	223.75	186.89	23.46	123.03	124.73	123.44	318186	14228.6	22938	25101.1	758.68	3925.9	49.3	7077.27	372.74	11135	12714.7	531.85	552.84	7001.78	136.47	3307.17	83.42	93.43	157.42	28.4	192.23	55.86	3090.01
225.41	166.53	11989.7	219509	219474	219071	243590	298425	329341	307020	243668	202000	2677.36	4245.69	155.38	119.95	7426.75	3969.62	115.54	35229.3	10536.6	211.11	238.7	30.03	111.25	112.83	112.68	327025	6554.57	11910.2	15937	889.41	3251.43	22.92	2439.59	178	2488.33	2772.51	177.81	160.41	8621.11	160.3	543.21	22.57	23.22	72.24	21.07	339.1	36.84	2683.42
129.36	141.3	7778.82	215086	215116	214925	239117	283713	325775	311579	252041	217822	2510.08	4388.5	219.33	109.72	6634.24	4213.66	221.51	40112.5	5300.95	211.89	185.11	18.12	133.38	134.55	133.28	312925	25096.8	37837.4	36723.9	819.53	3769.6	25.49	2415.12	161.47	4232.16	4672.77	255.6	245.94	6982.65	134.9	4445.73	94.59	112.31	30.37	21.77	216.38	30.57	4051.18
90.63	207.34	13251.5	213154	213117	212795	267370	305995	325942	275910	214820	181829	2364.58	4514.95	352.63	107.53	6648.76	4350.22	277.98	50203.3	4281.21	239.96	196.69	39.91	106.44	110.67	111.87	317172	19994	29118.2	24854	793.57	3303.44	30.39	2979.57	171.84	5446.97	5943.82	325.39	309.25	6257.28	132.07	837.78	33.1	34.14	547.05	34.61	162.11	20.44	2981.53
160.49	128.15	3821.76	213173	213173	212910	259192	300659	324146	292001	242477	197554	2449.16	4545.93	247.05	95.21	6735.67	4343.53	310.48	40963.4	6753.53	220.24	213.13	24.15	114.89	117.14	117.41	315737	21874.2	32556	28519	835.43	3397.22	22.98	2398.28	177.29	4397.38	4812.09	288.66	265.88	7717.81	143.65	5423.33	125	142.4	72.94	21.41	230.12	22.42	2985.03
96.23	174.23	8651.71	217704	217672	217393	247206	300304	328121	303473	240834	198377	2655.1	4417.91	327.96	117.04	7912.07	4344.14	297.39	38430.6	3461.58	189.75	151.37	18.66	106.22	107.6	106.95	320807	9433.13	15796.4	18581.7	812.91	3435.83	36.63	4477.19	251.22	5110.07	5695.7	302.83	297.18	7882.21	161.09	879.04	30.02	30.58	40.94	20.05	105.8	49.9	2656.72
119.37	175.95	10493.3	213358	213330	213047	251941	295374	330617	294337	232599	200340	2542.55	4454.38	335.12	106.81	6962.6	4291.28	245.43	43280	5550.15	225.16	197.38	40.26	114.29	116.24	115.09	317352	19908.9	30007.1	28738.7	823.79	3521.7	31.45	3154.52	364.11	5397.01	5927.65	311.34	301.49	7219.11	145.04	1452.8	42.51	44.94	266.45	28.47	202.68	28.2	3168.49
250.37	139.05	5943.09	215159	215120	214921	239886	283666	326007	309695	248058	204069	2566.42	4407.36	511.54	125.79	7845.86	4234.21	254.53	41482.6	11578.2	242.72	263.41	37.99	94.87	95.52	94.53	329593	4818.23	8670.37	11379.3	866.41	3244.14	37.9	4807.26	229.46	6785.92	7705.99	383.8	382.13	8646.85	179.65	639.71	22.81	25.88	104.92	20.49	328.04	34.18	2023.89
149.98	195.13	11741.7	215665	215640	215406	251800	296802	335269	302881	238421	195230	2478.62	4446.14	547.9	115.4	7406.44	4209.5	303.27	53057.4	3378.19	252.76	196.42	41.29	83.27	83.56	83.06	322514	3278.91	6016.09	7880.33	792.71	3037.03	42.78	5685.35	334.53	8573.6	9532.39	414.65	425.04	5327.99	122.95	6277.56	134.81	157.45	442.97	30.89	98.05	33.17	1614.04
202.22	201.74	20367.3	221505	221531	221128	240395	284625	325880	302108	239985	208441	2585.09	4161.81	583.84	115.48	7146.75	3997.48	437.35	31838.9	6996.85	182.98	188.09	27.89	111.58	112.65	112.25	321774	10936.1	18840.1	23461.8	813.55	3792.97	34.03	5118.64	234.06	8494.83	9784.06	479.31	492.94	8138.68	157.5	3363.14	74.05	86.4	49.43	16.23	254.97	44.13	3237.45
248.61	146.79	4139.55	211190	211211	210963	250025	290736	319183	287263	230143	197365	2451.44	4514.09	407.28	127.25	7199.86	4206.57	507.36	39231.4	12246.2	242.63	271.86	32.95	125.94	125.63	126.37	305955	32791.7	44850.5	35277	959.47	3681.16	36	3658.65	196.35	6428.84	7039.5	433.58	417.37	9644.88	182.57	2658.17	61.91	68.52	35.32	21.8	422.61	32.19	3260.43
128.48	140.84	6094.28	216976	216972	216695	243947	288634	331057	311066	249288	216031	2520.5	4379.08	230.31	109.9	6818.65	4212.2	213.82	40321.2	5299.45	216.34	184.91	20.73	126.59	127.09	125.28	314334	22196.7	33866.4	33581.2	792.43	3712.72	23.23	2493.46	161.48	4229.4	4678.87	259.08	244.22	7364.58	140.71	4372.09	92.48	107.36	25.45	23.67	196.57	27.49	3691.68
134.34	133.97	4106.63	213941	213990	213794	238009	289719	320688	310376	250540	205921	2544.08	4584.76	314.68	122.31	7868.15	4394.74	513.42	46691	5288.72	243.85	200.94	22.87	93.63	93.99	93.23	323573	6503.25	11157	13553.3	805.17	3126.58	32.59	3804.78	187.99	5996.29	6543.55	390.79	390.48	6583.1	143.82	1053.89	30.9	34.84	103.55	24.77	150.6	37.86	2126.77
179.74	146.07	7988.92	220704	220730	220407	249327	303220	332465	304140	239037	196918	2596.77	4272.17	261.31	122.51	7392.09	4026.27	482.87	30935.2	8155.31	173.83	193	42.83	124.16	123.78	122.16	317404	19102	29726.4	30396.8	856.3	3837.33	34.62	3427.79	206.2	4208.67	4710.89	343.1	338.48	9392.94	167.14	1532.77	43.55	49.85	121.84	15.92	335.2	41.59	3892.19
297.7	138.77	3346.98	200447	201263	201311	180066	229934	270306	316672	301069	265447	2438.89	5099.21	163.22	124.9	7959.01	4700.29	192.62	47092.5	17057	302.5	348.2	41.38	115.4	114.79	114.23	304675	32510.5	43558.9	32446.3	793.4	3242.1	26.03	2000.01	147.65	2685.33	2892.77	209.06	182.03	10003.9	191.6	2099.17	57.63	63.63	29.85	23.58	474.61	29.15	2432.61
73.68	148.44	4207.11	213928	213904	213755	242953	292780	318560	302052	242517	198285	2470.34	4509.16	137.56	106.02	6914.48	4274.34	311.96	42353.1	3504.33	211.57	171.43	16.1	114.87	116.6	115.62	314525	15097.8	23436.5	24195.8	771.68	3178.83	29.35	1408.55	338.27	2625.61	2865.85	231.33	217.59	7064.1	137.55	901.5	28.19	30.8	46.37	24.84	106.67	23.03	2597.32
179.35	2812.9	67309.9	235448	234125	224705	278344	292750	260882	172176	122221	95327.4	1928.98	3450.57	351.93	100.12	5039.28	20036	584.6	46045	8455.39	259.81	250.05	38.7	106.36	111.4	112.08	319522	19739.6	29761.3	25911.3	885.94	3605.01	36.23	3647.73	774.47	5429.92	5744.99	924.31	889.18	7442.96	337.89	962.23	64.02	60.73	248.31	35.43	458.95	78.05	5017.35
146.05	223.15	17337.7	216902	216890	216667	240497	284467	326375	306637	245709	212356	2524.65	4312.2	513.56	126.56	6911.7	4250.9	494.71	45099.3	4838.1	220.63	189.91	35.08	103.37	105.02	105.49	321764	9253.73	15491.5	18444.5	777.12	3408.99	35.68	4615.96	316.03	9639.66	10848.9	514.72	528.83	6736.25	140.97	3179.4	84.32	96.02	592.23	33.4	175.98	26.59	2633.13
227.06	169.68	8548.16	214600	214513	214364	238657	281832	323392	312744	253751	219644	2512.15	4435.27	310.41	110.02	7134.25	4336.84	219.11	45680.4	11859.9	278.41	300.87	37.37	113.26	115.52	114.01	315656	13876.8	22327.3	23835.3	763.85	3482.04	33.98	2962.52	2377.4	6118.17	6789.57	308.28	305.53	7283.43	153.45	795.39	28.21	29.19	204.35	26.9	401.94	39.12	3066.79
152.9	123.54	4427.28	218983	218918	218695	245354	292129	335677	305711	240914	198967	2683.35	4321.73	702.17	121.39	7390.2	4212.95	271.34	32444.2	4821.63	168.65	147.29	16.64	100.57	101.36	100.07	324296	7752.32	13996.9	17406.4	819.64	3710.93	45.77	6464.95	303.65	11517	12926.7	527.51	538.87	8588.49	156.92	1319.29	41.41	45.85	20.07	16.89	151.71	44.14	2638.12
109.29	343.35	10118.7	210006	210061	209978	234725	282425	302762	296436	248610	203628	2369.93	4782.25	173.08	103.64	7208.51	4853.46	318.72	49300.7	3762.53	237.24	188.61	20.99	117.85	122.64	123.52	312284	32964.1	44784.3	33413.1	872.84	3405.57	35.95	2177.95	201.33	2602.45	2781.79	231.52	207.93	6360.74	135.4	4699.87	114.19	124.66	36.21	33.18	135.23	34.98	3153.19
106.92	140.36	3755.94	214107	214176	214066	239715	291337	320093	309354	248810	203311	2604.87	4587.56	422.71	137.41	8318.43	4472.94	469.71	42543.2	3999.17	223.55	189.05	23.59	113.12	114.89	114.04	314990	14266	22527.7	23379.5	795.47	3556.15	34.31	3634.96	240.83	5824.54	6467.43	395.96	388.99	9327.7	167.27	1035.15	34.83	36.8	202.12	21.58	139.69	33.35	2894.6
130.15	268.81	24362.8	216648	216557	216017	280970	321113	330089	263579	198818	159310	2353.7	4393.73	235.44	101.61	6234.51	4236.02	193.06	40592	6675.76	220.14	205.15	30.68	115.98	117.67	116.21	317730	21486.5	31012.1	26800.2	846.49	3436.73	22.7	3405.89	225.36	3827.44	4205.91	251.99	229.31	7471.73	158.82	1215.82	38.64	41.3	147.59	25.97	257.94	41.2	3237.16
313	125.62	3659.16	219209	219174	218934	241600	287321	330717	309507	246818	204100	2580.35	4316.03	40.73	121.1	7052.34	4819.93	109.62	36485.6	16765	251.24	322.09	41.9	113.31	114.74	112.95	321414	13859	22688.9	25162.2	771.9	3440	29.13	1982.21	133.56	1588.91	1656.25	139.2	111.91	8774.03	184.56	465.9	26.41	26.5	12.02	18.07	601.51	39.36	3339.25
105.26	146.49	6179.93	213426	213367	213201	242117	294069	323830	310149	249511	204835	2536.62	4542.72	243.49	117.18	6989.06	4249.02	332.08	38606.4	4869.25	203.07	180.53	31.54	132.05	133.33	132.44	315219	25630	38564.8	34600.6	857.87	3776.21	26.65	3088.62	204.2	4600.91	5008.77	302.86	290.07	8214.63	156.51	1021.29	34.06	37.62	243.53	25.63	191.46	36.31	3717.95
140.51	140.43	4436.31	208168	208221	208149	212404	255320	297298	319448	275036	230318	2404.3	4549.36	887.18	127.67	7254.54	4475.32	198.5	58275.8	4300.76	293.49	236.93	19.47	84.85	84.49	82.99	315374	3447.97	6492.91	8438.83	752.79	3471.24	58.18	8797.38	561.64	13716.3	15780	596.62	630.46	5781.03	135.67	1625.56	41.27	45.73	108.55	29.23	104.53	32.89	1610.85
170.25	136.84	3668	205238	205352	205330	208280	257381	292730	322548	280644	234995	2448.01	4793.07	740.52	131.99	8065.82	4631.09	217.19	66776.3	5126.63	332.06	260.52	19.28	73.7	74.48	73.66	304194	2746.87	4823.85	6030.34	694.6	3162.02	57.92	7224.05	378.67	9815.93	11415	453.51	477.69	5787.53	143.27	6641.7	139.42	166.12	57.54	29.42	102.94	21.38	1254.77
302.79	125.31	3652.77	214291	214316	214020	261010	299814	327469	287415	225888	192489	2380.83	4563.14	243.25	111.62	6786.95	4226.99	211.15	41188.8	15069	259.43	309.43	41.89	121.5	122.26	120.87	311566	35771	49045.1	38697.9	1016.5	3814.29	35.51	3217.47	232.09	3643.4	3996.72	233.17	208.71	9313.96	187.24	13030.7	271.68	315.48	52.56	27.74	584.36	51.86	3971.57
150.44	225.69	6643.75	201745	202468	202514	191979	240237	281711	320410	298374	259435	2458.41	5073.27	366.62	125.74	8486.78	4990	398.64	49507.5	6028.24	258.54	222.57	21.66	119.59	122.23	122.87	304398	41038.9	53031	36566.1	892	3605.72	35.62	3656.33	228.7	9434.35	9936.59	449.9	429.92	8404.42	178.99	6433.12	139.15	158.57	119.78	31.78	181.61	39.67	2625.36
111.94	136.33	5815.05	217545	217532	216922	243527	296159	328004	306720	243065	200177	2615.91	4417.43	408.84	123.24	7966.09	4164.83	329.51	38038.8	3888.99	193.54	156.24	21.35	103.19	104.74	101.73	323177	5305.64	9651.46	12777.6	873.77	3275.56	37.85	4118.09	205.42	5580.08	6294.78	341.84	335.49	8893.03	164.84	1261.61	35.76	37.99	56.32	19.29	109.17	36.77	2266.47
362.24	123.44	3843.66	219185	219233	218652	251560	296040	331962	291355	226340	194951	2577.58	4227.21	293.44	131.36	6887.44	4244.69	588.35	31015.7	16996.3	236.62	307.74	59.82	129.09	130.5	130.15	312500	19517.9	30437	31655	798.11	3763	39.57	3586.53	23880	8809.8	9418.07	456.77	451.14	9776.92	188.9	2332.99	77.28	76.98	249.37	28.4	681.2	49.38	3839.18
328.51	148.54	3609.4	213673	213679	213625	235611	292514	334935	351200	298156	253209	3343.06	4783.31	360.48	214.25	10787	4621.07	281.77	94487.6	13184.6	448.17	418.16	35.16	118.93	118.1	116.7	330469	12613.9	21488.6	25066.1	978.16	3965.96	40.56	4855.33	271.51	5494.77	6002.69	382.35	345.12	13820.4	277.17	1219.12	44.01	45.35	50.74	33.26	381.05	70.34	2935.13
294.19	120.17	3954.06	221146	221111	219806	294337	325585	321591	241358	176844	140989	2292.19	4150.53	258.18	110.11	5912.35	3927.03	168.87	44128.7	14964.4	271.3	319.2	40.65	89.94	91.46	91.91	327563	7833.61	12896.7	13864.9	758.74	2858.27	27.34	2535.77	191.17	4574.42	4907.78	238.38	220.43	6359.38	136.29	5211.68	112.98	130.27	46.93	20.92	469.1	23.97	2339.41
174.37	120.72	3481.53	216543	216516	216347	242029	286587	327758	307801	245248	212177	2631.58	4444.64	113.9	124.34	7715.85	4395.8	141.49	37331.1	7605.54	218.74	216.54	25.87	113.43	116.14	115.07	319938	13568.4	22062	23926.7	785.14	3506.17	28.51	2982.5	203.06	5606.79	5839.97	261.16	239.01	9097	171.08	1147.74	36.34	38.08	64.32	21.68	278.17	47.04	3191.21
242.82	137.96	3142.7	219131	219147	218654	297380	361990	382959	322042	255164	216225	3240.02	4701.64	653.2	177.33	12159.5	3972.3	283.4	78038.1	6050.72	349.01	294.12	21.64	98.85	101.73	101.13	337272	6688.48	12025.3	14232.4	1035.12	3558.92	34.35	4930.36	330.09	8732.99	9343.11	464.9	422.71	15616.5	276.56	647.05	27.23	27.87	91.72	26.87	149.28	51.69	2310.22
174.48	149.02	7662.68	214184	214169	213998	240873	292746	324257	311213	249990	205314	2626.84	4532.95	873.29	133.5	7855.51	4373.35	162.58	45582.3	6412.96	239.46	219.53	21.81	106.03	105.43	102.08	321695	10217.3	17108.4	19353.1	798.68	3840.52	42.56	6768.12	316.26	11106.7	12807.7	506.26	529.41	6832.43	138.78	547.06	19.08	19.81	64.74	19.46	206.17	27.1	2796.78
181.02	134.09	4186.66	207832	207849	207777	215982	257627	301290	315780	266212	231788	2356.59	4558.4	215.57	116.44	7024.63	4657.37	295.34	43709.9	4108.6	222.35	178.33	14.69	123.37	123.42	121.05	306254	22632.3	33250.9	30609	710.86	3636.89	40.98	3479.32	239.26	9111.95	9576.79	395.77	382.82	7890.03	175.63	11922.1	232.16	280.02	138.3	26.44	147.37	39.46	3424.25
152.46	141.48	6466.27	220833	220796	220443	244322	297065	327038	303430	240585	198695	2726.9	4265.84	246.51	132.6	7494.2	4029.25	468.43	28527.8	5862.58	154.81	156.59	34.76	120.35	120.49	119.63	320668	10662.8	18165.3	21988.3	828.55	3651.3	37.28	4126.58	1769.15	4648.87	5137.31	364.35	351.46	11458.3	196.47	871.62	37.75	39.02	255.05	24.94	220.96	62.24	3201.08
235.48	192.26	14803.9	222839	222794	221064	276311	332131	349648	280784	211355	175339	2699.77	4314.45	138.32	122.39	8584.13	3677.62	344.22	34821.5	9439.42	206.61	221.23	39.13	97.65	99.23	99.02	336265	5848.27	10429.9	12175.8	973.21	3264.87	27.81	3064.69	196.54	1957.32	2103.56	234.72	206.78	10502.4	187.06	464.12	29.54	29.04	278.63	20.55	306.82	48.96	2567.44
118.18	2015.23	79621.8	208417	208435	208262	243343	283969	318224	292085	229372	194851	2473.95	4525.74	473.57	132.22	9252.07	18780.2	301.95	43734.6	3716.64	223.65	190.93	21.67	104.09	105.91	105.57	318122	10654	17025	17144.3	769.3	3369.95	42.29	4469.59	257.4	6370.81	7031.49	347.96	345.19	9586.33	398.84	716.39	37.6	38.74	42.82	18.09	113.06	51.76	2482.68
118.18	2015.23	79621.8	208417	208435	208262	243343	283969	318224	292085	229372	194851	2473.95	4525.74	473.57	132.22	9252.07	18780.2	301.95	43734.6	3716.64	223.65	190.93	21.67	104.09	105.91	105.57	318122	10654	17025	17144.3	769.3	3369.95	42.29	4469.59	257.4	6370.81	7031.49	347.96	345.19	9586.33	398.84	716.39	37.6	38.74	42.82	18.09	113.06	51.76	2482.68
118.18	2015.23	79621.8	208417	208435	208262	243343	283969	318224	292085	229372	194851	2473.95	4525.74	473.57	132.22	9252.07	18780.2	301.95	43734.6	3716.64	223.65	190.93	21.67	104.09	105.91	105.57	318122	10654	17025	17144.3	769.3	3369.95	42.29	4469.59	257.4	6370.81	7031.49	347.96	345.19	9586.33	398.84	716.39	37.6	38.74	42.82	18.09	113.06	51.76	2482.68
231.69	184.35	13866.1	218637	218590	218252	251772	297155	338267	306216	241021	198810	2581.09	4307.85	222.58	118.73	7188.08	4215.02	225.65	32652.7	8741.47	192.86	206.17	23.6	119.1	120.09	116.84	316798	16579.5	26500.3	28355.9	824.68	3692.65	28.17	3248.34	218.21	12356.5	12805	453.95	438.79	9861.73	192.05	2737.92	66.66	75.43	54.82	18.7	324.58	40.19	3426.19
264	85	4353.28	246256	244791	232748	290013	310224	297273	202047	160602	131767	2388.53	2967.35	2205.82	96.75	4254.59	2158.45	495.12	6359.32	10990.5	89.16	158.54	34.88	215.56	220.24	220.44	307914	259058	296009	68481.9	3413.61	6754.73	28.96	4468.17	299.85	28625.7	31906.5	1233.06	1282.28	4658.26	185.59	1508.09	51.47	55.03	120.61	15.38	1229.85	39.06	21979.6
158.82	149.7	6895.87	215464	215508	215290	243339	296792	328349	312072	249505	205672	2665.12	4530.25	523.64	155.53	8050.41	4267.21	251.3	29241.9	5323.17	160.62	155.79	19.53	126.16	127.02	125.05	313134	22205.6	33854.4	33145.2	869.89	4090.59	43.82	5185.32	299.73	7400.18	8216.16	422.19	402.73	13016.3	228.78	2768.63	68.91	77.4	104.45	20.42	212.72	52.44	3738.08
137.41	650.09	20598	205906	205919	205641	252766	297912	318332	292015	232165	186378	2739.9	5097.44	429.67	125.75	8629.49	45469.2	527.31	16644.6	5310.56	123.87	142.13	30.57	274.15	281.91	281.88	279102	283871	291285	26052.2	3324.49	8043.16	36.67	3337.11	235.35	4596.17	5015.12	329.17	308.34	9272.93	1364.92	1497.08	191.64	187.29	205.52	20.78	420.25	113.07	19349.6
153.43	132.82	5137.62	219219	219227	218932	247731	291941	331297	300867	248819	204892	2563.85	4373.44	340.1	123.66	7173.04	4277.71	390.25	35368.9	6345.36	189.67	181.57	29.05	111.57	113.43	113.62	323738	11674.3	18976	21489.3	794.23	3570.21	46.64	5058.25	290.21	6513.1	7147.23	401	392.04	8990.48	169.89	1276.17	48.98	55.19	28.56	27.65	220.9	66.05	2934.47
94.18	1522.82	68351.9	180001	187305	188673	112805	174792	216213	289236	300728	290041	2555.93	5466.67	78.28	148.82	9501.26	10485.8	207.57	42629.1	4348.5	229.14	185.18	26.75	168.61	166.12	164.7	283097	85224.6	108423	59772.7	1475.24	4269.92	39.72	1997.14	182.73	1335.39	1439.15	194.41	155.98	13771.1	349.88	608.26	34.78	33.44	73.66	23.23	164.37	40.48	4433.58
420.88	195.54	8636.26	215182	215175	215035	242343	287084	328780	310825	248920	204520	2549.43	4406.93	1622.55	163.04	7826.46	4503.61	278.11	34834.8	17360	236.76	316.39	46.79	119.99	119.79	118.86	317118	18648.4	28935.6	29066	795.8	4504.16	61.34	10454.3	3684.83	19259.1	22351.5	883.53	931.06	10263.4	203.92	510.12	24.74	24.45	22.91	20.71	633.39	46.25	3536.76
142.58	578.46	19078.5	217407	217409	217071	240842	293268	321072	298529	239086	198604	2662.3	4312.45	706.82	137.96	8279.18	5472.12	248.95	28203.1	4188.22	153.75	141.45	23.76	115.03	115.09	114.13	320946	15481.5	25211.9	26996.4	822.89	4029.48	34.63	5517.72	274.37	8440.05	9543.15	436.45	433.41	11626.5	222.95	1668.94	43.78	47.66	99.81	15.37	160.01	44	3692.94
98.96	171	10800.5	216130	216116	215753	248716	293617	333180	302222	238235	206325	2598.02	4381.28	40.1	120.5	7661.57	4319.84	302.18	39223.1	4867.73	207.52	173.39	15.69	100.98	102.14	101.81	324543	8979.09	15148.6	18066.2	795.37	3108.15	21.35	1476.8	136.91	1175.53	1225.61	180.43	157.45	8298.58	175.47	417.93	17.11	16.92	126.38	21.38	157.09	25.53	2728.62
108.13	151.42	6368.57	214273	214279	214127	237816	282388	324808	313905	256209	221948	2491.33	4473.97	317.85	131.29	7435.64	4343.77	233.32	38337.9	4255.05	193.62	173.17	15.4	110.02	110.92	110.05	318831	14027.5	23044.1	23924.5	756.74	3488.99	26.79	3866.46	208.21	7597.77	8200.67	363.5	353.73	9248.17	170.16	834.64	27.8	30.05	113.14	20.85	139.72	43.5	2858.73
302.67	291.05	14615.5	226324	226333	225459	310640	368581	391455	291628	230643	199121	3180.77	4096.59	1156.25	188.2	11248.3	3517.5	213.88	99051.5	6276.94	406.1	327.51	20.92	56.73	59.11	59.31	354557	303.17	587.64	1012.45	920.75	3079.99	53.1	8164.66	346.98	12122	13306.2	533.5	529.02	8809.17	194.05	1801.31	45.46	50.54	28.62	26.67	100.88	39.41	1266.72
123.1	1011.35	32807.8	203097	203414	203412	203679	256718	292104	323541	290290	247344	2519.88	4944.02	421.88	117.19	8545.68	10039.6	306.06	46310	4028.23	244.15	210.26	16.14	128.33	131.95	130.64	308364	23286.8	34038.5	30549.5	720.9	3582.14	43.14	3931.44	238.14	6169.71	6958.2	357.09	351.51	8607.38	213.37	2511.48	69.01	76.65	24.11	24.72	115.63	45.12	2997.01
192.87	92.63	3543.82	247972	246527	235537	279658	307210	282622	198579	150288	124114	2356.04	2954.3	304.56	72.37	4044.75	2619.33	464.33	5780.26	9859.94	92.48	148.64	30.96	257.59	263.62	267.53	298198	316029	341066	57281.1	3577.12	7205.6	27.72	1788.32	214.43	3429.27	3729.41	310.05	285.98	5545.2	203.26	1304.73	53.27	54.54	52.86	14.68	1230.85	61.46	28618.1
130.36	1599.84	55630.6	215549	215484	215029	268747	320669	332552	272427	205247	167084	2515.92	4382.4	208.48	122.25	9101.35	18384.5	475.86	36112.3	4603.1	197.99	179.16	20.23	97.7	101.13	99.97	323026	10115	16594.7	17322.7	840.08	3233.18	27.13	2555.21	214.22	2553.82	2764.73	268.12	242.59	11074.7	361.37	436.84	35.62	35.54	99.48	17.65	150.43	41.02	2686
130.36	1599.84	55630.6	215549	215484	215029	268747	320669	332552	272427	205247	167084	2515.92	4382.4	208.48	122.25	9101.35	18384.5	475.86	36112.3	4603.1	197.99	179.16	20.23	97.7	101.13	99.97	323026	10115	16594.7	17322.7	840.08	3233.18	27.13	2555.21	214.22	2553.82	2764.73	268.12	242.59	11074.7	361.37	436.84	35.62	35.54	99.48	17.65	150.43	41.02	2686
208.75	124.87	3669.53	215551	215574	215415	247021	298202	325774	303469	238291	194445	2635.59	4480.9	499.91	170.83	9647.2	4415.7	249.58	24196.2	5130.18	141.04	147.85	23.17	144.81	148.82	146.19	313433	30714.8	45396.8	41345.4	983.71	4304.86	51.75	3976.85	236.63	23683.5	24668.9	793.29	774.91	14072.2	254.92	1576.75	43.43	49.49	54.87	20.41	207.89	56.03	4642.88
186.74	708.88	19659.8	213986	213979	213679	287831	336379	336515	272911	207273	166817	2776.03	4779.89	719.24	158.62	9943.43	18039.6	363.37	34383.1	5943.39	194.86	187.85	27.8	180.04	186.11	189.05	301662	119936	140350	69119	2206.12	5362.45	34.65	3271.67	1005.1	11096.2	11673.2	1347.4	1327.8	12554.6	588.4	2749.58	95.54	103.75	66.49	36.1	304.76	64.53	6959.35
168.06	388.02	18202.1	214207	214187	213992	244053	287104	316020	295198	247233	203662	2489.42	4452.86	387.72	122.39	7372.02	5107.57	490.38	30119.4	6561.92	168.3	183.71	21.24	133.18	135.62	135.62	308563	35157.5	50345.4	41854.6	1013.73	4225	36.19	5580.6	292.05	6694.75	7408.43	440.64	431.62	11385	207.48	763.53	37.22	37.39	41.56	18.89	267.34	74.07	4167.01
119.65	137.14	4679.62	215339	215340	215188	237182	281086	315510	319185	264630	219631	2493.36	4465.14	185.09	128.64	7284.13	4335.53	306.39	35123.5	4820.03	178.45	167.98	20.63	124.16	129.31	129.12	309030	25958.9	39035.2	36357.8	891.24	3820.23	29.81	2697.13	3318.34	6328.75	6656.28	330.73	310.36	10407	211.36	2464.13	65.41	72.32	25.47	24.91	180.74	64.61	3979.55
119.65	137.14	4679.62	215339	215340	215188	237182	281086	315510	319185	264630	219631	2493.36	4465.14	185.09	128.64	7284.13	4335.53	306.39	35123.5	4820.03	178.45	167.98	20.63	124.16	129.31	129.12	309030	25958.9	39035.2	36357.8	891.24	3820.23	29.81	2697.13	3318.34	6328.75	6656.28	330.73	310.36	10407	211.36	2464.13	65.41	72.32	25.47	24.91	180.74	64.61	3979.55
348.37	180.32	11104.3	216771	216718	215905	307975	344552	346236	253183	198323	161826	2759.74	4635.77	594.36	148.33	8747.56	3390.51	835.18	29199.5	12174.8	201.59	236.87	36.95	170.02	174.81	175.74	305139	111102	131602	67944.1	2146.45	5259.6	31.53	2843.29	264.93	7017.73	7713.14	543.56	506.04	10961.3	245.19	4610.44	121.05	129.62	81.13	20.87	599.4	34.64	6676.12
133.91	211.87	16652.1	216880	216913	216653	245322	300018	332082	311392	248350	205310	2697.65	4429.1	226.07	146.07	8326.7	4181.88	277.13	39474.9	4596	193.91	173.8	22.21	84.78	86.28	84.96	333459	2558.08	5133.01	7579.18	892.62	2853.61	28.35	3247.45	206.06	6331.18	6701.58	332.39	315.27	9279.7	179.14	749.71	24.63	26.3	309.29	23.72	131.26	41.02	1799.24
127.41	228.17	10193.5	216352	216277	216097	244743	288896	324031	299865	238234	195873	2636.38	4419.11	666.84	135.77	7925.08	4507.19	344.6	32527.2	4044.75	175.56	160.27	20.88	116.23	118.17	118.41	321261	14752.6	23855.1	24853.7	839.58	3855.59	48.96	6535.29	317.42	8937.9	10089.7	481.12	481.53	10961.8	196.07	605.26	21.27	23.43	107.9	23.06	137.11	58.53	2993.61
231.2	194.94	8510.77	213305	213337	213204	242911	286144	320016	313202	263061	216317	2595.23	4657.67	472	149.17	8843.54	4559.44	465.2	33977.8	9055.86	204.43	215.54	41.63	124.42	126.7	124.04	316768	19203.5	29556.7	28545.9	859.57	3926.44	44.45	5233.06	282.81	6051.19	6832.12	422.25	416.83	11680.9	206.7	960.52	35.71	36.15	141.09	18.58	316.86	62.89	3268.25
71.44	206.97	17725.5	215862	215849	215644	244468	297208	326474	305811	242695	199489	2572.18	4395.92	67.39	135.95	6867.58	4232.26	189.22	33910.3	3145.82	173.97	149.66	17.78	136.02	138.68	136.72	313184	27432	41055.1	38088.7	884.2	3920.1	32.98	2571.11	292.78	1704.24	1822.5	167.68	143.72	9018.04	168.36	544.12	19.94	22.42	50.62	22.59	134.53	43.9	4438.76
105.63	1343.72	75338.8	205151	205260	205212	226892	268799	308543	316353	276326	229894	2474.56	4669.32	591.09	137.65	8748.55	10698.1	370.59	41083.9	3559.03	219.31	182.58	20.81	104.61	107.25	106.98	319311	9195.9	15391	16676.6	741.17	3281.94	38.23	5200.11	318.39	7133.52	8122.9	409.79	413.76	9124.33	249.35	625.14	42.51	43.7	127.02	23.57	96.02	43.25	1948.18
193.29	654.48	19221.6	217381	217403	216853	275786	333219	349982	288918	221741	184641	2760.08	4335.98	277.93	108.25	10109.7	27043.2	511.3	21551.8	7418.69	151.53	178.44	28.63	205.96	211.87	214.61	300561	199151	229310	41041.1	2491.15	5817.7	23.36	1221	136.67	3246.26	3443.41	256.62	246.75	6787.52	1006.04	3085.28	128.89	135.57	133.76	18.81	592.48	47.41	15462.4
238.51	234.43	10476.2	241944	240014	226794	282871	291829	253159	161891	115344	89247	2024.55	3500.17	2010.41	140.72	6486.28	2316.52	978.95	28550.6	5591.2	161.72	169.75	20.46	101.31	105.66	107.73	325957	9248.21	15535.2	14495.6	1010.97	3882.6	37.75	6864.84	327.97	20812.4	23747.4	1107.08	1130.52	6499.69	244.25	1520.98	48.59	53.12	71.35	17.68	269	23.39	4307.27
142.6	128.12	4742.03	231970	231855	230016	280469	336398	344126	266214	201876	169508	2744.35	3909.37	309.49	112.19	8057.23	3356.06	157.98	34342.5	4699.48	174.49	157.12	19.34	73.9	76.57	76.47	346990	1053.57	2176.19	3642.01	1005.19	2703.04	24.67	3130.58	207.79	4112.89	4543.53	242.73	222.84	8894.82	155.38	819.35	23.95	25.19	54.18	15.8	120.56	29.14	1685.79
142.6	128.12	4742.03	231970	231855	230016	280469	336398	344126	266214	201876	169508	2744.35	3909.37	309.49	112.19	8057.23	3356.06	157.98	34342.5	4699.48	174.49	157.12	19.34	73.9	76.57	76.47	346990	1053.57	2176.19	3642.01	1005.19	2703.04	24.67	3130.58	207.79	4112.89	4543.53	242.73	222.84	8894.82	155.38	819.35	23.95	25.19	54.18	15.8	120.56	29.14	1685.79
121.91	138.51	4635.2	215789	215837	215541	250988	295559	332580	299556	246854	202466	2542.05	4419.88	384.78	127.71	7557.98	4434.97	640.17	38107.9	4642.41	198.07	174.39	22.39	102.03	102.48	101.53	321689	7436.83	13056.4	15414.9	796.47	3235.92	34.17	4222.06	756.11	7029.08	7659.42	486.34	480	9483.14	163.84	526.03	41.94	43.8	80.48	23.24	141.6	41.25	2297.33
169.29	165.3	3390.45	209408	209360	209316	230632	276501	328569	356305	307867	272937	3396.89	5198.29	372.46	210.17	11692.5	5410.89	409.52	109124	5625.18	473.06	362.75	24.18	112.97	113.47	112.27	324623	14421	23564.4	24551.1	999.87	3885.8	41.27	4701.95	2206.72	7439.07	7888.45	467.84	428.6	16862.1	359.86	1055.26	44.17	46.71	39.99	37.91	137.28	80.81	2684.36
310.91	134.78	3344.07	226122	220552	194461	378784	351399	294192	191447	143425	115188	3047.48	4190.4	517.6	171.96	11896.8	3839.3	674.49	75427.9	3090.32	334.59	111.69	12.45	77.59	77.05	74.68	350534	1884.44	3373.32	3570.2	1043.76	2893.63	27.96	4348.54	235.69	6311.73	5994.67	457.56	360.35	13383.7	272.78	7521.07	182.2	183.03	54.15	22.22	72.3	54.24	1731.83
345.51	128.86	3988.24	219210	219263	218634	300981	366138	380189	314383	247124	210360	3052.04	4594.44	325.2	143.57	10177.4	3190.61	509.34	27411.1	10808.1	176.38	217.69	37.37	170.42	176.14	175	313247	87175.8	110614	71099.8	2007.7	5063.34	43.2	3310.5	1236	5133.58	5325.17	1557.93	1523.94	14190.1	305.52	1648.97	66.34	68.45	210.63	57.93	587.05	90.41	6834.03
148.63	645.94	18673.4	205737	205774	205609	253780	292812	317971	284054	222826	187775	2691.87	5032.16	469.94	134.14	7588.74	42551.1	730.29	11370.9	6314.72	102.43	143.28	35.51	336.2	342.64	344.18	268109	309204	341717	46788.7	3596.39	9533.93	35.53	4145.19	345.18	4687.84	5157.86	399.01	384.33	10358	1306.44	2583.9	244.45	246.52	818.78	35.33	670.94	152.49	30553.6
52.75	135.55	3559.39	217536	217517	217321	238624	284388	331602	316882	264142	218941	2593.45	4242	47.88	93.83	6915.28	4166.34	188.61	39407.6	2791.62	193.14	156.43	14.41	113.59	116.88	116.52	322838	7617.71	14721.9	19156	766.79	3014.31	21.17	1121.4	121.78	1002.68	1102.42	145.25	133.42	7202.65	159.35	294.35	22.89	22.59	21.62	25.02	87.3	25.36	2634.01
55.73	125.91	3517.67	217825	217926	217661	240014	284351	322471	302106	241105	198881	2587.89	4325.08	63.37	104.79	7077.11	4047.16	217.58	35649.8	2800.42	182.38	153.56	10.93	106.93	108.39	108.13	325155	7291.05	12864.8	15799.5	821.17	3042.68	22.21	1463.34	139.87	1038.78	1134.53	162.1	139.94	8963.29	172.64	328.62	16.71	16.72	23.3	18.23	85.79	29.58	2431.75
258.39	434.1	12118.7	88281.7	112849	162284	19777.4	39110.4	62949.1	145508	207171	238578	2881.6	6437.55	1700.21	178.11	7999.17	5583.19	401.25	123090	12317.9	647.97	540.02	33.47	188.28	191.43	183.55	268939	153968	186374	63904.3	1915.55	6283.23	100.63	16034.5	728.37	30654.3	35008.1	1352.42	1413.5	11077.5	264.86	4092.14	104.34	116.16	38.18	69.11	499.73	67.8	5647.94
226.7	137.37	8898.55	221253	221232	220248	279490	330599	341613	271897	205222	168638	2623.1	4443.55	2995.67	175.26	8248.56	4099.58	644.38	34555.9	3164.06	174.42	138.66	15.67	102.61	104.16	104.28	324943	11437.1	18377.8	18707.8	889.78	5347.21	103.97	19668.9	1082.55	35696.9	40381.9	1663.95	1733.37	10182.8	199.32	458.57	21.8	20.97	15.68	18.74	97.25	55.65	2738.65
98.59	173.32	6205.94	219025	218994	218824	246376	306950	350410	354117	294694	253289	3339.12	4365.62	217.43	194.46	10291.5	3841.82	187.71	98970.6	3544.61	403.99	300.99	20.69	101.24	102.98	101.93	337659	4810.14	9232.9	13229.2	1069.44	3314.63	26.12	3101.67	190.1	3617.32	3989.18	266.63	241.2	11435.7	233.84	647.61	38.62	38.07	432.6	37.92	99.77	47.25	2323.72
167.22	1216.62	48354.7	211608	211614	211387	248231	292505	329524	300978	249235	203975	2509.86	4405.33	590.63	128.41	7849.29	10055.8	516.75	42404.2	6123.58	222.34	210.85	25.95	105.09	108.06	104.94	314885	11598.5	18887	20783.1	761.17	3485.03	35.65	4584.39	4433.01	9598.6	10665.1	515.36	529.68	8814.13	243.52	1467.81	43.23	46.86	64.01	22.35	190.6	45.7	2659.09
196.58	114.78	5245.97	225197	224974	222285	291048	345808	345349	257349	193650	161651	2702.26	4009.84	1068.06	120.12	6783.42	2734.46	461.59	7924.74	6875.42	77.24	115.41	25.32	246.65	254.63	253.92	290974	266579	295013	62024.4	3226.65	7032.62	36.59	3389.78	1966.32	10904.5	12280.6	564.03	567.09	8105.54	241.45	2794.12	97.61	105.09	83.09	11.84	620.61	57.07	19362.7
220.64	814.69	30485.7	216318	216312	215880	240026	291944	325668	310553	246650	202804	2589.44	4287.19	400.22	117.33	8262.14	9881.52	1031.28	24154.2	8148.12	161.48	189.78	40.54	123.95	124.5	124.53	312120	15061.4	24339.2	27096.3	779.37	3805.63	42.41	4566.93	453.5	5957.67	6649.39	543.32	551.77	11819.2	266.54	491.39	25.8	27.63	152.19	26.86	309.18	58.55	3344.18
182.22	152.87	9668.14	228707	228597	227236	288674	335315	350913	257785	193659	161808	2676.55	4005.93	742.07	121.11	7916.23	3271.41	788.62	32349.3	5205.36	168.8	159.55	18.06	85.73	87.28	87.5	337770	3106.05	5783.79	7694.08	1002.06	3328.3	39.91	6323.63	1805.33	9975.38	11033.2	626.01	619.08	9294.41	170.01	1141.57	29.77	31.01	36.07	17.95	142.43	56.38	3328.01
200.56	147.08	4549	214306	214305	214110	245699	303919	344108	342572	280630	238448	3174	4680.54	394.31	138.07	9128.85	4751.89	1307.38	89508	6680.82	401.59	338.9	28	122.72	124.65	123.45	322881	16147.6	26307.2	27915.7	1000.85	4015.02	34.49	4986.77	277.29	14064.7	14800.6	845.15	843.17	12278	267.12	980.45	37.53	40.5	199.92	34.35	203.69	68	3103.99
186.51	284.93	13006	213093	213091	213014	240480	299554	342762	355431	298530	254084	3320.52	4878.18	572.14	178.04	10299.4	4644	357.48	87118.3	6169.62	376.22	301.38	20.6	111.18	111.26	109.88	330942	10787.6	19038	21769.8	957.66	3887.54	43.49	5196.67	2148.07	10109.5	10755.7	1529.24	1514.54	15292.9	335.94	803.47	33.77	33.67	61.49	65.07	218.63	65.08	2638.96
217.42	158.87	4809.56	219922	219933	219715	295702	361964	389313	338474	271359	232168	3257.74	4571.08	506.19	169.23	11841	3884.44	293	83454.4	5160.99	356.4	273.81	17.92	103.85	108	107.86	340433	7771.72	13747.5	16522.9	1027.32	3603.65	36.61	4948.13	280.36	5307.88	5865.44	365.24	337.84	13416	237.43	3147.27	71.1	80.01	44.71	28.04	129.29	62.62	2388.88
431.12	150.41	6039.37	214505	214459	214239	245957	288979	329237	304054	240517	206729	2604.04	4501.07	3186.31	200.5	8667.38	7487.4	635.26	32275.3	7981.18	196.81	201.31	22.88	118.42	120.61	119.23	317359	14421.2	22744.1	23779.8	817.42	5336.1	96.69	19449.1	804.91	57917.3	65310.6	2162.09	2276.59	12951.5	242.66	1272.84	49.89	49.61	45.7	20.07	268.28	101.29	3220.63
160.14	812.15	26231.8	204466	204534	204433	222841	271644	297255	304599	259479	214478	2446.92	5155.06	278.66	164.42	10516.6	9999.93	459.91	41300.5	6080.19	223.1	194.49	28.59	94.86	97.88	97.25	315781	17591	25439	20203.1	759.84	3106.96	29	2303.02	167.9	4355.31	4566.88	330.04	287.13	12186.1	295.26	1517.92	48.89	51.88	44.18	22.47	156.76	33.49	2133.49
188.98	155.56	6628.39	249311	244960	221111	227350	228678	195416	133267	101649	82773.5	1800.63	2958.25	601.88	69.59	4592.09	2414.21	699.16	7375.4	7955.26	84.75	131.51	26.63	194.54	205.45	206.33	301814	176860	204822	71154.8	2732.03	6162.79	19.33	2064.45	148.48	8043.29	8594.64	512.92	487.18	3613.4	188.85	2363.05	71.49	75.73	82.19	9.09	907.16	47.63	20835.5
171.47	118.15	5211.49	218129	218137	217783	277903	331002	338995	274703	207815	170205	2653	4662.95	892.59	136.48	8858.23	4179.61	272.61	26002.8	4958.75	151.62	148.14	18.59	118.7	122.76	122.78	323268	23571.4	34985.1	30602.6	977.89	4410.24	49.02	8418.85	611.7	10783.1	11955.2	542.99	530.04	13181.9	231.37	620.79	23.86	23.19	39.32	14.53	187.45	85.92	3636.14
211.73	355.7	10167.4	217523	217531	217136	301316	360074	366092	297010	229916	191172	3023.83	4708	769.02	165.84	10559	3453.66	186.71	28320.2	6424.25	164.22	167.58	22.18	165.43	171.36	172.16	314390	96436.2	119534	66716.1	2080.63	5254.87	36.59	4265.41	450.27	7589.62	8390.74	395.96	372.6	14009.2	305.01	1087.53	39.06	41.47	63.86	19.32	298.87	56.74	7176.79
302.08	164.79	4303.65	214657	214656	214575	237960	295939	339542	363657	309509	265360	3350.7	4734.64	341.13	224.5	10886.9	4635.01	221.87	85290.5	12102.8	408.75	379.43	28.71	116.73	117.37	114.2	330189	14546.2	24662.7	28347.7	1002.35	3878.49	37.11	3739.85	321.13	4575.6	5081.1	348.11	309.23	15182.6	302.43	1360.45	50.21	51.5	96.83	25.59	362.66	58.26	3139.52
130.94	199.89	9635.28	207369	207430	207377	222241	272542	304361	319429	271944	225048	2567.69	4887.57	150.91	144.68	8461.22	4803.13	572.75	36535.8	5682.57	201.12	177.71	36.21	145.61	145.01	143.33	301445	53281.4	69735.7	48726.2	1226.18	4312.73	45.94	3956.54	245.36	2944.58	3153.84	337.8	316.29	10807	228.13	630.87	30.29	30.81	298.9	25.86	245.14	67.98	4646.2
329.45	256.14	5701.25	202994	203117	203109	215675	267687	307297	366707	331759	284803	3284.7	5690.34	628.97	185.91	15053.7	5709.19	765.82	80083	6848.11	395.9	320.35	40.81	128.61	133.47	133.77	312011	36446.1	51760	41336.2	1159.5	4625.83	58.74	6924.44	367.38	16019.3	16591.5	778.37	725.23	17393.5	356.15	1432.9	51.09	53.84	379.71	33.27	206.83	111.76	3403.46
270.68	252.04	30228.7	228227	228054	226364	291976	344156	339817	250201	187542	156254	2728.09	3998.77	593.9	114.4	7384.84	3265.28	554.65	27154.6	10666	177.21	214.26	51.06	103.2	104.61	103.6	331641	8712.68	14850	17046.4	973.57	3686.24	31.89	5598.94	273.44	8701.4	9508.32	513.48	497.57	9761.54	174.46	1670.41	45.61	48.13	430.6	22.91	388.03	50.9	2988.92
236.59	130.45	3190.8	212909	212911	212760	240918	300043	341259	351021	291808	248382	3373.31	4766.01	355.83	190.14	10129.5	4245.06	300.03	74868.8	6715.24	327.77	275.15	24.48	117.07	119.54	115.83	327867	14999	24605.8	26590.4	990.13	3875.72	33.11	4000.83	2663.48	5548.38	6137.47	376.33	353.81	13977	262.15	6790.88	141.29	165.57	35.35	25.36	192.69	74.98	2912.07
140.94	1032.52	34203.3	206983	207000	206865	220827	270343	304599	321636	270393	223826	2593.71	4794.81	105.24	125.63	8709.97	10102.1	244.53	38318.2	5689.48	213.54	185.16	24.47	123.95	126.91	125.44	306848	25377.8	37309.1	33186.6	795.36	3617.44	30.18	1855.07	3084.07	6145.22	6285.65	292.86	269.67	10025.7	271.06	600.3	32.67	34.41	28.31	23.51	196.14	55.96	3495.69
246.59	193.39	6239.92	209587	209678	209598	238047	285382	328571	355990	303229	256863	3364.2	5086.76	329.87	268.7	12445	5077.25	261.91	90243.7	8294.4	427.33	347.31	28.82	115.84	115.44	113.36	324568	14885.4	24226.4	25559.1	983.33	4114.66	51.31	6329.42	3484.91	5460.35	5895.85	396.81	343.78	18801.6	369.49	4521.26	118.87	130.56	59.32	29.29	231.14	117.69	2891.52
211.58	170.55	6115.11	213698	213679	213538	244751	288534	326333	310410	249676	205123	2522.83	4506.48	503.43	140.03	7831.08	4509.87	466.07	40134.2	8862.32	226.3	240.08	36.64	113.9	115.07	113.97	316303	13154.6	21413.2	22511.2	779.71	3580.1	37.99	4996.82	241.04	8703.75	9596.1	480.03	482.36	9538.52	171.61	1063.66	40.56	42.52	341.1	25.39	299.1	44.09	2792.92
273.68	178.06	4176.48	206043	206018	206003	221776	273148	313380	357943	315990	269373	3373.55	5366.6	389.36	212.8	11668.9	5329.21	310.59	98590	10201	466.53	410.39	28.19	134.73	135.67	134.05	318945	30048.3	43440.1	36739.5	1152.74	4349.27	37.9	5515.26	308.29	7413.7	7965.76	475.71	430.32	18775.6	365.7	1071	42.39	44.44	34.99	33.5	306.26	85.98	3352.02
211.29	160.06	8738.21	220559	220540	220012	306043	367637	370635	287085	221228	185925	3049.04	4451.85	823.8	140.81	9695.82	2951.78	1258.8	33656.7	4711.49	173.1	160.17	17.53	166.44	169.04	168.43	311114	97486.2	123074	74114.4	2160.93	5261.2	27.55	3520.71	211.76	9012.84	9953.51	732.44	717.95	9831.53	222.21	4147.26	91.73	100.51	25.82	15.83	227.53	33.93	7576.99
271.71	696.98	20452.4	211396	211357	211111	281417	320014	333875	266449	201464	160311	2719.78	4863.18	431.84	129.57	9340.9	13575.3	1305.94	36371.3	9729.62	211.39	240.63	30.73	166.08	170.97	172.14	302278	111453	134333	67027.4	2097.27	5233.73	21.94	2138.11	284.93	6923.94	7307.82	667.91	613.2	11403.9	452.38	1286.84	66.37	66.92	114.52	23.08	479.3	38.09	7085.96
230.76	140.17	4721.92	216087	216079	215840	246650	300596	328976	306362	243256	199789	2513.57	4456.71	1020.79	155.85	7321.07	4296.41	336.13	37119.7	5944.92	201.99	181.84	21.01	118.84	119.61	118.35	319888	17413.5	26890.6	27367.8	787.45	4097.17	54.65	8035.47	361.45	15596.4	17558.6	702.59	724.07	10859.8	200.05	7210.19	154.52	180.85	52.37	18.78	212.63	39.99	3271.81
230.76	140.17	4721.92	216087	216079	215840	246650	300596	328976	306362	243256	199789	2513.57	4456.71	1020.79	155.85	7321.07	4296.41	336.13	37119.7	5944.92	201.99	181.84	21.01	118.84	119.61	118.35	319888	17413.5	26890.6	27367.8	787.45	4097.17	54.65	8035.47	361.45	15596.4	17558.6	702.59	724.07	10859.8	200.05	7210.19	154.52	180.85	52.37	18.78	212.63	39.99	3271.81
230.76	140.17	4721.92	216087	216079	215840	246650	300596	328976	306362	243256	199789	2513.57	4456.71	1020.79	155.85	7321.07	4296.41	336.13	37119.7	5944.92	201.99	181.84	21.01	118.84	119.61	118.35	319888	17413.5	26890.6	27367.8	787.45	4097.17	54.65	8035.47	361.45	15596.4	17558.6	702.59	724.07	10859.8	200.05	7210.19	154.52	180.85	52.37	18.78	212.63	39.99	3271.81
429.61	109.32	6756.25	248151	244439	223386	235253	235597	199872	134720	102388	83191.4	1896.01	2936.71	292.87	57.12	4090.31	2003.43	481.38	5751.5	22241.2	153.48	306.33	59.18	200.37	209.26	211.08	301697	209424	233227	65527.8	2992.45	6228.29	19.03	933.37	98.69	9222.11	9365.17	438.17	407.77	4597.4	196.13	879.48	47.83	47.91	152.27	13.95	2571.57	32.48	21320.8
156.45	145.94	2740.78	210813	210851	210770	243424	292230	349240	358429	298791	265453	3389.36	4923.86	403.36	228.24	12434.3	4811.77	210.42	101056	4401.25	428.03	327.06	20.04	105.84	107.58	106.13	333021	8643.79	14837.4	17138	968.2	3671.75	38.47	4832.76	298.33	5873.65	6388.53	371.74	334.21	14207.9	281.66	1000.27	40.74	42.44	60.96	29.32	106.91	66.65	2890.99
179.15	154.49	7081.43	215911	215928	215509	252839	306003	329931	296275	231848	189691	2504.44	4412.59	749.57	126.68	7163.67	4318.06	728.3	42250.6	6423.53	222.74	202.55	19.74	101.97	104.67	103.8	317718	10395.3	17001.3	19195.7	747.91	3695.12	48.56	7448.54	332.44	11429	12750.1	668.62	682.38	7877.9	150.07	1711.45	44.2	47.57	27.26	24.57	205.36	53.1	2601.34
178.81	111.63	3173.67	224663	224619	222614	319415	359374	343282	238825	180986	150332	2831.48	4240.84	171.95	105.21	8399.03	2628.7	1388.34	32579.8	6166.86	175.36	171.43	22.25	134.72	138.96	138.99	318528	53253.8	72015.5	51244.7	1511.83	4543.68	29.72	2888.93	219.43	3231.26	3258.87	572.44	498.68	10112.3	199.53	508.31	26.05	26.36	45.51	20.48	285.7	66.08	5492.91
107.33	170.84	8033.76	216649	216644	216274	247624	301835	334653	314408	250191	206925	2637.53	4428.34	193.91	121.94	7780.64	4284.9	211.67	40474.4	4081.43	203.77	168.31	20.17	105.9	107.01	105.76	323083	8586.24	14589.5	17573	821.94	3242.17	32.7	2780.27	200.68	4530.56	4844.15	261.33	242.17	9217.85	184.68	543.6	21.65	22.13	256.54	24.72	127.3	33.02	2499.07
275.66	94.44	5135.18	235329	235008	227781	290927	339623	332608	242927	183136	152123	2638.27	3548.77	479.41	81.84	7419.22	2681.75	480.28	7690.42	8401.44	78.85	128.87	23.31	236.78	244.42	245.07	294810	284976	322315	61283.9	3455.07	7142.74	15.92	1165.87	155.64	9291.59	9711.8	442.19	432.46	6118.81	235.51	16901.6	375.03	415.72	57.07	10.64	894.46	22.09	23288.1
141.06	108.76	3033.94	229714	229613	228020	288472	343462	342354	254623	191242	160341	2673.83	3978.32	679.76	108.55	7649.33	3190.69	803.23	28344.6	3731.97	143.92	126.46	20.78	96.79	98.17	97.34	336552	3583.97	6686.78	8837.9	998.48	3459.81	40.19	7008.21	300.04	9212.34	10125.1	607.14	602.46	9894.19	163.64	412.01	20.59	20.21	117.38	23.22	107.02	61.78	2193.54
214.16	224.67	7474.18	221046	220754	217416	265159	301516	301902	231297	165673	128551	2304.95	4252.15	422.7	109.51	6454.65	6060.74	2960.54	7388.81	6587.21	78.05	121.02	25.15	297.12	305.79	309.15	275185	290060	301265	25682.2	3368.81	8516.01	26.1	2767.75	207.67	14604.4	14927.3	1292.98	1254.69	5858.64	412.6	1369.2	76.35	78.4	123.22	13.16	760.53	82.59	32098.4
179.9	117.14	3173.68	217335	217331	217021	248227	301171	332703	312170	246959	203362	2716.98	4461.82	234.69	138.27	8526.19	4275.74	199.83	33021	7607.87	184.62	184.51	23.35	116.77	116.98	115.24	325215	13871.1	22458.4	24511.5	842.81	3665.4	36.43	3411.29	208.5	3308.87	3634.42	236.64	214.74	10481.5	183.3	672.8	21.1	22.91	43.59	19.19	269.07	48.07	3372.47
124.91	127.9	11869.7	240025	239099	224559	299793	322264	296932	200761	148017	119171	2407.74	3225.39	394.72	69.32	4608.71	2816.59	439.32	8202.08	5983.71	78.37	109.61	25.41	238.76	242.93	244.06	299310	290225	312222	51944.1	3424.36	6913.35	15.68	1489.49	178.54	4958.23	5341.57	349.83	327.59	5355.6	211.66	1649.39	68.67	69.49	246.75	18.12	671.68	35.05	23954.3
181.42	154.86	3558.35	209342	209347	209314	235156	288957	333286	354723	295612	250885	3288.32	5041.05	420.71	167.2	10064.1	4870.52	397.04	76708.8	6614.61	367.08	310.5	53.8	136.21	136.8	135.51	322145	26035.1	38582.8	34571.9	1142.39	4345.3	49.69	6061.11	385.89	6722.98	7425.64	477.51	454.66	17693.9	341.63	1037.6	42.93	49.76	395.33	37.45	209.93	80.72	3170.96
316.85	123.91	3917.42	217486	217467	217009	245394	300157	331581	308026	243279	200744	2673.09	4484.04	253.2	133.49	8804.77	4407.09	265.99	40303.8	12765	257.49	279.12	38.27	81.79	82.75	81.13	330045	2539.01	4780.86	6851.11	848.4	2784.91	32.37	3346.91	179.28	5824.45	6220.07	301.95	288.7	9494.35	182.46	560.66	23.18	24.77	16.92	19.33	306.47	40.32	1656.35
178.39	140.73	6350.38	219284	219305	218973	241638	287622	331399	311284	249182	217360	2639.02	4240.89	477.74	120.06	7583.75	4129.33	288.93	30396.4	5692.09	170.27	168.48	25.53	114.64	113.7	112.14	323520	11370.8	19836.8	23109.8	819.48	3821.7	48.94	5461.02	258.58	6493.65	7333.98	378.66	371.66	9936.65	180	2996.53	69.19	82.97	153.58	21.38	192.91	50.83	3135.73
178.27	165.21	3439.01	203725	203740	203717	221857	275229	317934	361612	315510	268309	3412.91	5505.25	373.51	237.92	12532	5580.05	373.99	113670	6281.25	499.44	380.7	29.84	114.45	112.76	110.89	322764	17741.3	27957.4	25320.7	1030.02	3981.83	39.38	4647.63	256.65	5227.4	5659.03	422.33	373.47	15753.9	335.15	774.63	31.11	31.17	81.5	37.8	159.95	67.57	2589.22
132.88	185.01	10175.8	237664	237343	233939	310893	370877	366292	270592	209569	178508	3009.95	3531.23	395.95	136.14	8554.51	3086.08	212.75	57343.8	3304.27	235.09	188.97	14.99	90.74	92.98	93.52	350421	4672.47	9334.37	12246.4	1162.65	3234.72	26.53	3878.23	212.57	4640.93	5052.46	279.71	251.28	10895.4	199.78	1215.91	32.15	35.13	77.18	20.3	91.02	59.85	2587.37
110.92	167.18	8433.05	211899	211922	211710	236106	286628	317743	313396	252743	207224	2597.12	4565.01	378.74	133.02	8185.41	4387.83	184.24	47409.7	4621.6	231.39	200.26	16.36	97.09	98.13	94.63	326199	6900.75	12218.1	14336.3	815.8	3134.37	29.34	3041.6	263.87	4933.97	5689.69	291.76	289.05	8252.35	149.42	641.74	22.01	24.46	28.74	22.21	124.45	17.86	2255.62
267.41	165.04	3786.94	205819	205856	205816	230640	275520	326018	354200	302693	256755	3361.77	5312.22	426.4	207.3	12035.5	5093.97	439.29	95600.2	8633.5	448.19	363.45	28.84	116.85	115.64	114.47	325270	14876.9	24002.7	22962.3	1018.47	4087.49	43.44	6970.45	344.73	8947.03	9457.22	530.93	488.34	17194.7	338.38	2210.52	57.18	61.78	19.93	26.84	213.57	105.32	2582.43
116.21	774.29	25415.8	202560	202805	202807	196173	247524	283482	324946	297098	255581	2612.55	5023.53	299.97	128.69	9602.81	10206.8	417.2	28454.3	3806.82	160.35	143.45	20.81	137.62	139.23	138.04	299515	39169.6	54487.2	44502	933.83	4398.32	56.61	6807.31	438.73	4053.02	4515.07	320.34	300.5	13484.7	314.93	658.66	38.85	41.03	52.37	25.37	145.12	115.53	3671.29
389.38	219.58	6289.97	206464	206494	206468	228831	280590	321035	353146	304558	258337	3362.48	5356.74	1804.35	221.1	13003.1	5869.72	514.37	134408	9731.76	619.39	504.1	36.49	80.09	80.47	79.84	327894	2572.83	4749.37	5837.1	1004.68	4446.82	85.03	13275.4	561.38	26661.8	29348.4	1135.95	1160.45	14427	322.98	888.73	31.07	31.66	23.52	38.77	159.54	57.86	1267.59
252.55	706.17	22242.6	207608	207580	207389	258807	299745	329479	296186	235314	200925	2737.83	4955.6	300.33	116.78	7918.5	47540.3	708.4	15828.2	10917.5	150.68	210.83	43.85	306.27	313.38	314.09	274913	302464	334000	46956.3	3490.65	8647.4	28.38	3235.4	326.55	3221.25	3471.83	319.39	289.62	8937.65	1419.11	1998.97	226.28	225.79	192.95	20.35	991.24	125.31	24421.3
120.28	151.76	6402.39	214098	214134	214011	244130	296926	329337	317893	257967	212124	2544.88	4458.15	359.97	128.92	7514.44	4365.05	160.97	38246.2	4189.7	197.31	172.93	18.46	117.4	117.46	115.92	317857	16113.2	25753.5	26436.6	784.55	3669.77	44.45	4470.85	531.15	5773.26	6441.13	318.59	309.81	9459.06	168.24	2710.33	65.36	73.09	104.74	23.47	143.74	54.61	3008.09
120.28	151.76	6402.39	214098	214134	214011	244130	296926	329337	317893	257967	212124	2544.88	4458.15	359.97	128.92	7514.44	4365.05	160.97	38246.2	4189.7	197.31	172.93	18.46	117.4	117.46	115.92	317857	16113.2	25753.5	26436.6	784.55	3669.77	44.45	4470.85	531.15	5773.26	6441.13	318.59	309.81	9459.06	168.24	2710.33	65.36	73.09	104.74	23.47	143.74	54.61	3008.09
183.31	594.75	19664.5	219199	219121	218417	283286	334740	358415	303009	235229	197451	2711.62	4222.66	445.56	107.08	6520.95	43957.7	378.2	11499.2	8110.61	106.43	149.67	32.15	299.38	308.55	312.4	277244	315157	378894	86717.5	3619.66	8556.08	36.81	2079.85	3961.76	5169.77	5666.71	289.05	273.65	8249.64	1243.85	3290.78	246.93	249.7	200.12	16.97	823.77	80.32	26466.3
401.43	89.13	5680.38	238359	237809	232458	287892	333971	325270	237365	179030	148412	2561.09	3337.03	881.5	98.01	5838.56	2408.02	298.55	6491.83	15348.1	106.48	212.56	41.92	226.38	230.87	232.58	300396	245610	287279	71549.5	3229.03	6711.46	24.45	2775.63	4951.26	10078	11317.9	464.48	479.41	7279.58	221.94	7713.41	178.07	202.22	176.13	10.05	1552.59	61.6	21799.8
145.36	164.12	4533.84	215144	215143	215015	242086	299745	343637	366252	308942	264346	3338.78	4791.53	252.53	218.22	10637.5	4819.25	488.45	84424.9	4655.78	380.31	298.11	23.58	144.28	143.39	139.97	328881	16173.2	26388.5	28733.4	1005.35	3974.26	48.2	5032.38	271.62	4806.74	5192.89	430.5	385.28	16308.8	320.94	764.6	48.48	50.38	114.96	35.87	132.24	91.12	3168.02
300.15	169.71	3442.62	210681	210734	210573	274139	321435	358720	344836	290252	241666	3326.03	5337.81	427.91	215.34	15061.5	4693.51	354.01	90256.6	8584.67	423.72	342.59	33.43	102.15	104.76	105.45	331463	13525.6	21485.2	19922.8	1023.75	3888.27	39.42	5325.38	498.7	4473.73	4746.31	371.22	311.23	18860.7	345.72	3630.92	94.35	105.03	243.13	31.6	220.91	80.45	2581.98
107.81	136.39	3340.48	216111	216066	215861	246001	298662	329050	304791	241741	198550	2545.48	4420.02	297.66	121.08	7302.03	4174.33	220.68	39507.3	3756.02	192.95	161.05	18.88	112.28	112.76	111.34	319131	13355.3	21545.2	23498.6	756.02	3540.38	31.99	3771.55	200.76	11353.7	11930.3	438.23	428.36	9004.95	164.13	1726.39	42.71	47.13	52.88	22.03	128.56	43.62	2945.64
151.1	144.87	5826.29	215584	215576	215331	241991	286171	329047	310474	249583	216121	2584.34	4356.15	126.26	106.52	6874.66	4599.1	345.75	38861	7506.15	213.27	202.16	27.37	117.73	118.27	117	315602	13547.4	22238.6	24868.2	740.3	3543.74	35.16	4004.06	300.19	5947.26	6151.24	320.63	306.84	8519.06	171.54	820.58	40.18	42.76	36.34	24.28	264.03	71.14	2970.46
312.2	241.47	14272.8	204554	204687	204647	216100	266225	296485	320094	278699	233544	2418.42	5027.96	500.01	125.69	8885.4	4700.81	478.41	38288.7	5761.43	215.71	180.37	45.2	119.5	120.94	121.05	307082	32584.2	43238.3	31855.9	837.03	3450.26	54.96	3152.1	1803.28	6766.77	7251.9	1161.78	1138.88	13090.3	267.93	30889	675.93	758.42	489.34	76.84	271.96	35.27	2422.92
76.89	161.71	8789.56	217301	217346	217180	240607	294669	328505	316812	255931	211706	2596.94	4456.28	56.99	120.83	7543.23	4249.41	132.83	38134	3535.68	193.01	162.28	17.32	105.26	107.73	107.53	320960	12620.7	20813.7	23337.5	763.79	3428.45	24.85	2731.6	2738.81	1175.95	1274.3	138.19	112.49	8971.9	183.9	475.09	21.03	21.43	29.59	18.98	119.27	50.2	3136.21
216.57	161.49	3275.99	199483	199900	199983	182540	234532	274160	356354	348718	310795	3291.72	5761.73	248.69	221	12862.9	4371.59	415.83	75823.3	6784.01	369.65	309.82	26.77	145.76	144.86	141.5	310101	35525.8	50800.7	43471.1	1135.21	4203.95	31.79	2744.15	5450.37	10507	10911.8	518.92	487.79	19557.9	385.64	2165.16	58.39	64.51	45.3	32.41	180.73	54.09	3220.96
292.64	214.93	8040.53	213045	213042	212823	243404	299512	339634	353570	293107	249523	3247.84	4850.05	446.4	170.34	10358.3	4591.22	262.47	95369	12588.5	454.6	387.83	29.91	128.74	128.61	126.25	319888	22868.5	36257.3	35264.6	1053.85	4086.05	26.76	3113.97	222.5	7747.46	8230.35	442.7	417.6	14045.7	295.05	2893.26	65.33	71.39	24.23	32.22	389.27	34.95	3482.63
405.15	145.8	3346.98	213880	213858	213744	246006	306638	347334	354511	296604	253522	3337.61	4762.4	165.59	207.22	12239.5	4526.76	315.95	113217	13157.6	533.8	454.35	36.68	85.68	86.77	85.65	339365	2475.33	4824.62	6901.88	1078.14	2894.85	25.4	2470.29	186.48	13221.3	13423.1	525.24	490.53	11001.4	270.75	1200.22	43.51	45.61	26.01	28.5	261.87	46.01	1855.69
495.26	170.54	3594.7	213796	213794	213681	281250	340584	369751	338188	271444	225484	3317.22	5086.47	346.62	197.83	13828.6	4662.9	309.47	85119.6	14631.5	437.02	438.94	40.53	100.34	102.68	103.76	334630	12616.8	20330	19936.4	1036.96	3736.49	30.92	4270.83	267.62	3295.99	3584.58	323.72	274.05	18512.5	332.92	654.3	37.69	39.09	63.91	26.16	391.79	76.84	2705.93
368.62	554.96	15874.3	213714	213712	213484	287767	330623	347415	278046	213254	172734	2913.09	4902.39	498.7	179.91	11995.9	11782.9	437.36	77438.1	8449.98	374.4	335.04	27.16	99.54	100.99	99.26	326802	10982.1	18325.9	17836.9	948.08	3673.95	45.6	4691.53	245.55	4555.24	5069.77	360.49	320.63	14288.6	438.34	6846.88	152.81	174.57	140.84	31.32	229.87	77.68	2548.14
203.75	120.77	4640.87	221477	221460	220770	311186	358819	367171	266787	204256	170876	2921.39	4521.83	2524.28	178.96	9733.81	2657.34	427.23	37989.8	3734.41	192	168.87	44.78	151.25	155.7	157.87	319500	66645.5	86986.4	59692.2	1696.12	5482.92	57.14	10440.2	470.11	26438.7	29277.6	1150.84	1179.62	9932.8	203.75	1517.61	54.34	57.84	263.66	26.15	170.71	64.24	6695.8
205.25	222.1	14033	236032	235732	231287	316379	378401	367896	266456	208907	178695	2960.02	3581.47	327.75	131.69	8531.15	3196.6	483.09	57393.7	5466.86	262.09	209.4	17.04	80.05	82.09	82.61	348289	2321.84	4750.37	7328.65	1152.44	2920.86	30.08	2525.29	1807.45	4311.42	4450.18	1324.36	1276.69	11578.8	245.65	1283	50.47	50.36	65.19	63.74	220.82	49.9	2238.13
278.28	775.03	28419.1	191149	191903	191955	168440	221984	259339	342311	338150	307403	3379.01	6128.16	445.87	207.9	14843.2	9585.64	426.23	127987	10146	606.89	474.84	33.12	101.53	102.6	99.48	316691	9503.29	15402	15676.2	860.43	3601.87	49.17	4942.36	323.91	5763.54	6345.2	417.59	395.24	14688.6	400.75	986.71	43.86	46.52	74.52	40.02	193.11	69.12	1844.52
140.38	131.88	4303.55	212231	212303	212053	230925	281842	313532	315113	260056	213803	2501.25	4686.47	92.53	137.44	7523.79	4354.62	226.84	39424.9	7228.65	211.65	203.16	22.63	126.73	127.14	126.51	311519	24867.8	37202.4	32510	845.17	3598.47	32.7	2418.51	162.1	2980.18	3121.75	214.32	193.31	8787.84	170.26	1134.51	33.57	33.34	22.46	23.02	256.49	44.58	3362.49
151.27	727.45	23469.6	205742	205811	205802	204124	247687	283331	326824	296209	254691	2585.63	4823.57	562.54	140.66	9243.09	9733.67	364.06	35134.4	4908.39	179.1	172.82	19.85	128.61	129.33	127.88	306391	19391.1	30455.5	29395.1	730.1	3903.47	45.01	5913.03	361.49	10450.5	11646.3	493.18	505.7	12017.1	270.21	997.12	37.34	38.53	14.31	21.44	148.02	77.71	2803.99
112.94	116.95	3306.57	221229	221259	220818	257271	306429	342914	304099	237454	196997	2740.13	4305.62	160.07	141.91	8418.65	4223.22	214.57	34781.7	4531.09	177.03	163.87	17.09	126.64	126.38	123.45	328904	10239	17419.1	21220.1	848.76	3429.42	26.64	2127.07	1502.44	2789.09	3022.62	221.3	199.71	10155.6	197.57	1036.09	32.2	33.92	11.48	18.5	152.74	42.65	3300.52
141.48	233.21	8792.76	208340	208316	208233	233531	288197	330613	362458	305639	259673	3364.42	5136.38	342.18	254.62	12572.7	5385.99	405.11	104315	4294.15	449.78	338.52	17.03	108.95	108.54	106.1	327402	12505	20514.7	22130.4	981.2	3790.41	39.32	4674.58	358.75	6292.17	6666.98	432.64	387.53	15419.5	310.77	2532.96	69.19	76.52	57.33	30.53	104.43	69.89	2615.51
230.54	128.28	3277.2	219857	219839	218954	303420	362960	373468	296396	231175	195765	3063.67	4617.26	1183.06	140.59	10317.3	2901.54	315.97	35267.9	6755.68	192.02	183.34	28.93	155.91	161.77	162.12	315539	74642.5	95544.9	64964.6	1840.56	5075.68	26.67	4570.93	240.23	12044.6	13050.9	584.77	571.93	11327.4	223.05	1026.32	32.11	33.41	217.64	18.51	312.52	38.45	6131.27
141.25	156.9	9097.34	226295	226221	223781	294926	347257	343080	252326	187092	154738	2710.3	4030.35	334.55	107.35	6395.74	3456.78	525.66	10912.7	5743.08	91.63	124.05	23.57	264.77	274.82	275.34	292453	310805	336107	55157.7	3453.14	7658	26.03	2179.71	315.13	4085.31	4422.58	353.29	334.89	7093.15	196.26	1677.22	63.23	66.1	138.52	14.91	587.86	60.21	24727.3
277.71	207.38	5067.37	210857	210857	210812	235802	292369	334769	356465	303227	258387	3448.78	5046.39	854.12	303.77	15740.9	5525.99	275.42	185967	5008.23	771.42	577.75	39.65	55.88	57.01	56.66	305494	135.91	225.57	331.01	673.3	2909.12	59.3	7137.63	411.17	20872.2	22017.1	764.09	753.91	7270.96	275.72	2285.43	80.33	87.82	561.63	53.9	70.97	35.38	1036.47
173.22	142.9	3783.21	216406	216388	216279	240751	290778	345061	358488	300784	257937	3322.54	4585.24	467.59	210.54	10878.9	4282.81	552.07	83939	4448.28	346.7	266.21	29.51	98.59	99.34	98.11	334957	5343.05	10014.2	14023.7	1067.36	3615.71	35.9	5489.61	1256.23	11066.8	11757.3	596.95	565.4	16539.8	299.96	1473.47	69.07	71.03	1044.07	46.37	156.76	69.29	2258.75
217.47	1134.16	31080.4	206382	206402	206245	268859	310464	339302	300239	236911	202173	2840.88	5031.95	450.87	153.52	10693.5	45226.9	1540.71	44420.3	6576.72	242.51	226.44	38.66	186.24	191.16	192.61	291986	140244	163349	70893.7	2359.14	5633.87	33.04	4042	265.14	5641.01	5973.05	654.71	593.71	12837.1	1072.11	1114.69	99.71	99.7	142.1	24.62	334.96	107.81	8182.67
179.33	170.81	6048.86	218832	218754	218547	285937	341649	385881	334116	268251	227918	3270.83	4658.24	221.63	160.27	12348.9	3959.01	305.33	78417	5050.17	351.52	287.5	32.14	95.38	98.98	98.91	341823	9603.5	16620.2	18833.2	1017.45	3522.06	28.11	3867.77	363.36	2442	2635.68	269.47	226.52	14039.1	249.85	598.84	23.77	24.01	196.58	26.16	134.99	71.52	2479.22
199.28	215.53	10021.6	222336	222262	221591	319233	380985	375401	284096	221985	188325	3132.88	4443.15	455.88	164.83	11442.1	3900.24	467.44	78275.6	4976.17	348.76	270.24	23	91.73	94.04	94.03	338066	5585.03	10715	12671.4	1075.77	3483.33	34.03	4887.53	3400.51	5522.6	5978.81	396.68	355.87	12278.1	253.79	1484.55	60.26	61.17	208.3	29.81	135.95	79.6	2409.89
135.26	161.97	4841.64	217304	217258	217111	242541	302006	344385	359191	299775	257015	3319.99	4671.15	451.28	168.49	10730.4	4645.36	216.32	108686	4626.25	453.57	340.73	24.22	110.57	109.93	108.03	331343	7509.9	14024.6	17887	987.04	3563.98	27.64	3873.36	205.68	5636.44	6194.19	349.72	327.22	12517.5	280.78	2965.16	73.88	81.49	146.16	34.57	120.3	43.47	2523.06
796.49	191.3	6631.05	214129	214126	213824	243941	300725	339303	345291	284663	241696	3310.09	4808.61	504.82	174.72	10510.1	4753.71	509.35	86205.5	22687.9	474.11	484.36	64.07	122.92	122.69	121.17	323881	17691	29160.6	30011.7	1020.79	4126.98	39.69	5316.63	443.53	10672.4	11209.5	547.23	520.51	15963.9	334.8	25391.1	517.24	588.96	97.28	34.57	668.4	65.79	3286.76
255.1	118.77	3533.75	224053	223812	220346	280936	325057	327750	245364	177412	142477	2518.77	4113.71	218	117.53	6771.09	3571.87	394.54	8989.22	10879.1	106.87	176.57	35.07	246.28	256.77	258.54	291070	285995	310278	46246.5	3197.71	7583.27	22.36	2650.73	2422.01	2509.87	2666.64	268.75	241.75	9458.37	271.52	840.01	280.13	273.79	46.93	20.6	1100.44	84.21	24961.2
223.58	138.91	3885.05	218726	218653	218307	254297	302136	341906	304059	237663	206536	2707.82	4401.74	594.69	152.34	8936.65	4288.41	201.73	32831.8	8278.35	189.89	211.53	30.45	101.41	103.08	101.17	325468	6299.51	11209.5	14338.4	882.18	3477.42	44.3	5165.72	4616.7	6781.41	7733.18	373.23	366.88	11546.2	236.3	1510.78	39.03	43.02	53.57	19.24	262.12	62.66	2711.56
224.29	199.63	6605.9	211967	211988	211949	232264	280427	336357	369418	319649	284941	3354.63	4905.79	390.7	234.71	11592.6	5070.17	393.77	90359.1	6560.23	403.74	341.25	26.66	116.01	116.92	115.37	329117	10360	18007.4	21346.5	983.51	4177.81	47.74	8882.44	461.81	7309.89	7854.79	501.8	457.83	16886.4	343.29	1314.5	58.93	60.45	131.32	31.84	171.99	142.3	2652.54
222.71	305.29	12805.4	212951	212844	212764	241837	300793	345418	364298	307383	262861	3421.98	4904.87	423.51	222.79	11961.2	5204.85	479.01	115134	6029.78	492.22	357.06	30.47	107.42	107.25	106.43	330598	6111.73	11474.6	14521.6	1047.63	3566.65	41.56	4949.4	305.96	6515.24	7079.2	461.46	428.91	13883.5	297.46	3628.67	93.38	107.1	253.33	38.88	161.02	73.24	2247.86
455.01	141.61	8043.23	228111	227996	225733	324407	368934	364141	248307	199914	168978	2927.41	4027.78	1244.83	132.82	8354.77	2686.85	690.72	41597.9	16159.5	252.2	306.86	39.66	114.53	116.4	117.22	330954	22516.9	34296.4	31090.2	1122.54	4139.51	34.58	5907.03	289.11	14523.4	15876.1	743.97	745.68	6096.72	160.56	3257.48	88.96	95.24	81.74	20.63	588.51	36.4	3611.19
181.26	140.56	5223.05	220421	220382	220051	242802	301982	341825	345641	285923	246280	3339.57	4259.02	310.15	151.83	9681.73	3830.76	391.9	77927.7	6849.61	351.1	299.63	21.4	121.72	115.31	113.84	327561	11475.9	20283.5	25544.1	987.59	3619.97	31.15	2148.71	158.63	4566.49	5012.52	339.36	329.46	12090.2	248.09	4221.28	98.59	113.43	38.38	28.95	213.18	23.57	3113.87
96.1	115.85	4296.81	219598	219538	218221	288256	335779	335634	258442	192231	156861	2574.77	4532.67	162.24	110.9	8150.92	4051.11	607.73	38265.7	3703.55	192.41	152.84	32.86	110.48	110.89	108.43	324610	14660.9	23493.8	22034.7	878.56	3423.6	17.63	1506.38	167.82	3338.84	3495.93	341.39	316.44	8735.4	165.49	534.01	23.21	22.95	206.19	22.37	131.98	21.21	3073.02
217.42	139.03	3764.14	213196	213162	212984	255170	305721	326005	298147	238643	193626	2472.42	4626.79	291.35	108.43	7203.17	4314.24	222.66	49247.8	6434.3	259.3	222.05	22.13	93.34	94.33	93.79	322287	10963.2	17082.9	17196.3	737.04	3140.12	31.29	4239.37	248.73	8539.21	8992.8	354.6	333.61	8393.2	161.87	10114.7	210.08	244.14	28.47	24.85	175.41	49.41	2074.61
197.62	204.3	7032.9	219193	219170	218806	253844	305744	327668	289064	223340	182810	2589.06	4374.46	471.07	140.53	9000.36	4638.46	1279.73	36246.8	6085.51	195.5	176.28	23.47	84.81	84.6	82.86	325828	3311.3	6303.18	8456.61	872.13	3183.57	39.25	5557.85	266.83	9590.71	10366.5	701.49	718.12	9481.34	180.29	557.44	20.76	22.45	29.76	17.38	156.78	59.09	1888.51
265.6	107.01	8150.49	229778	229661	226005	285255	340102	342003	256648	193031	161014	2732.2	3789.17	883.43	109.98	7365.86	2695.39	833.92	10278.1	7913.67	98.9	140.97	53.62	191.46	195.82	197.45	305289	174856	210699	68177.1	2760.23	6068.78	24.95	3168.39	190.27	10027	11151.3	616.49	630.85	5969.35	231.6	5735.79	138.26	158.65	842.43	23.14	684.21	51.17	14480.7
315.78	144.42	3598.95	219262	219236	219036	252681	316426	357728	342995	278867	238869	3339.16	4434.95	511.72	147.81	9872.3	4281.25	499.79	119532	7826.35	492.53	385.92	43.44	85.09	86.4	85.77	340440	1866.46	3662.52	5750.52	1089.91	3137.87	41.74	5013.18	307.93	8869.07	9714.18	485.22	474.67	9689.84	215.72	9906.03	202.91	233.29	339.2	40.98	167.29	42.67	1558.04
279	1272.46	47880.8	215126	215046	214532	245775	296418	322419	295204	232607	191001	2656.63	4394.48	441.64	142.78	9299.29	9434.25	239.57	38239	10019.9	227.37	245.92	37.43	101.63	103.01	102.44	331162	4947.17	9173.45	11634	891.25	3183.73	32.2	4073.76	237.06	5163.27	5831.84	310.34	301.52	9959.68	271.19	857.3	34.45	36.31	251.61	22.28	295.72	40.53	2297.03
173.71	917.13	27417.8	199127	199627	199625	183341	239596	271301	310605	288140	252595	2464.59	4882.17	460.28	130.55	8170.72	6332.85	271.43	32901	5814.59	184.89	180.2	26.56	146.36	148.5	149.27	290753	72784.3	89655.9	50723	1369.79	4159.98	49.75	4744.2	287.89	5965.39	6516.46	350.46	328.54	10845.5	209.13	4364.74	109.34	123.01	110.25	22.46	214.38	56.15	3697.66
279	1272.46	47880.8	215126	215046	214532	245775	296418	322419	295204	232607	191001	2656.63	4394.48	441.64	142.78	9299.29	9434.25	239.57	38239	10019.9	227.37	245.92	37.43	101.63	103.01	102.44	331162	4947.17	9173.45	11634	891.25	3183.73	32.2	4073.76	237.06	5163.27	5831.84	310.34	301.52	9959.68	271.19	857.3	34.45	36.31	251.61	22.28	295.72	40.53	2297.03
156.33	138.76	3246.57	209947	209945	209814	243375	298704	337713	343444	280914	236906	3271.14	5060.02	589.65	168.95	10333	5064.59	735.35	90015.7	4837.45	406.83	299.89	67.27	123.56	124.87	124.1	322076	23026.4	34426.3	31337.3	1094.82	4198.99	39.13	4903.54	271.12	13708	14589.1	722.21	713.34	14357.8	308.73	1465.7	66.2	68.4	1805.07	67.63	228.58	39.58	3062.29
154.81	185.14	7621.9	212118	212200	212126	240630	297226	337832	356068	300464	256356	3218.16	4924.86	399.84	183.98	10414.2	4458.55	663.12	79524.8	4868.34	347.49	285.27	46.28	123.37	125.07	122.49	320297	24368.6	38056.7	37045	1046.29	4129.24	34.66	3234.41	203.4	9270.64	9829.34	585.78	563.77	14223.7	290.05	1245.85	50.7	49.59	776.21	44.87	195.13	36.3	3568.25
179.3	203.04	17043.4	228564	228443	226793	283200	339760	348776	268906	204455	171140	2743.73	4032.74	260.01	119.45	8587.58	3611.07	334.92	33666.1	6037.89	183.59	173.54	19.43	84.53	85.87	85.59	340902	1720.14	3549.53	5292.85	1012.91	2888.97	32.37	3830.16	200.78	4275.49	4549.13	297.06	274.18	9559.39	176.5	473.88	25.85	27.54	30.65	18.38	158.55	44.32	1828.53
198.73	657.57	20328.7	209708	209723	209362	261434	306332	314938	269594	207768	163878	2576.55	4731.39	450.01	117.7	7097.84	42106.8	618.83	11076	8801.44	104.36	163.67	30.73	306.66	319.37	321.53	271473	305773	335461	49819.7	3554.77	8845.42	45.73	2841.35	269.66	6225.28	6759.11	413.3	391.82	10216.6	1194.57	1170.07	185.36	184.47	57.54	21.66	880.95	110.27	25620.2
151.89	179.92	5430.69	212978	212959	212802	247834	299308	326092	306864	245474	200159	2493.2	4585.49	494.91	135.82	7741.59	4547.16	358.81	38769.2	4754.77	206.02	177.66	19.59	102.89	104.68	104.9	317083	16816.7	25697.2	25147.1	793.41	3642.69	41.24	5444.14	4477.8	8470.36	9330.5	439.77	428.62	10674.1	199.34	2084.1	54.12	64.8	66.16	20.33	154.64	54.31	2919.79
226.56	260.27	21540.6	211450	211448	211136	244850	295785	326791	312308	248328	202687	2632	4673.14	793.77	167.04	9462.03	4474.51	217.1	43358.9	7032.1	236.95	219.39	68.61	98.42	99.46	98.2	328895	5532.69	9557.35	11465	838.32	3488.62	44.78	6608.01	1792.5	9873.01	10999.3	472.81	473.05	10659.9	206.15	1512.52	53.52	56.09	1040.89	38.16	230.64	45.88	2034.19
135.67	155.83	6923.39	215353	215306	215132	247965	299859	328146	312212	250742	205908	2549.51	4539.08	420.33	125.55	7386.47	4320.82	178.81	43343.9	4178.87	227	192.6	18.79	118.14	120.34	114.9	316430	17218.3	26744.1	27093.8	814.45	3642.97	31.82	4221.28	244.93	11743.5	12529.2	467.51	462.19	8294.57	158.25	2488.89	73.74	82.21	363.58	30.53	163.89	37.9	3168.49
148.14	110.34	3267.24	221319	221283	220779	247565	301694	331427	303370	238635	197830	2708.07	4244.42	285.15	133.16	7662.03	4070.09	150.11	24045.2	5449.65	139.82	135.37	35.82	129.36	128.93	125.98	321539	16239.8	26281.3	29183.9	840.17	3834.55	28.19	3071.09	188.71	5378.9	5840.98	290.68	266.42	11255.9	193.95	1987.93	46.72	50.84	175.54	19.08	215.71	37.57	3900.44
275.32	665.96	15356.7	195037	195242	195242	198387	242456	279606	343808	329257	288539	3288.78	6219.05	410.07	238.22	15977.9	20715.6	1428.33	96367.3	7233.84	473.3	387.79	30.38	128.14	129.88	129.65	308681	28881.5	41141.8	31532.3	1006.18	4165.89	45.44	5171.65	354.21	7942.49	8219.46	720.02	646.34	20695.7	637.91	836.47	59.92	55.64	261.42	40.89	184.72	90.07	2693.59
124.16	151.33	8300.62	226227	226189	225314	258751	317081	341124	291509	225474	188442	2748.18	4022.45	216.54	110.83	7480.89	3706.21	133.79	33527.7	4586.62	172.29	152.64	24.77	81.57	80.97	78.92	343491	1292.9	2570.37	4390.79	984.17	2653.87	25.75	2655.46	149.96	2775.3	3137.11	192.06	174.81	8818.61	159.17	2344.71	51.18	60.98	90.62	17.52	113.63	28.65	1607.96
184.17	114.55	3953.7	221576	221519	220966	286449	340826	345887	269887	202905	167025	2586.5	4444.91	686.21	131.27	8572.84	4061.43	530.35	39798.1	5351.63	198.93	177.15	19.28	86.99	88.04	87.96	335309	3979.11	7213.47	8882.54	916.41	3308.99	39.38	5549.52	276.65	9039.08	9925.97	515.03	502.44	8817.95	166.55	2462.21	59.28	64.92	23.17	21.36	143.03	34.09	1973.06
320.04	144.42	5531	216319	216324	215979	240766	292172	326010	316668	255743	210692	2552.66	4437.1	801.1	142.64	7481.37	4499.6	291.72	34774.3	12406.3	234.46	274.22	33.9	124.6	124.32	120.71	318889	14581.1	23420.7	25202.1	749.93	3859.41	48.2	6043.09	311.61	15801.7	17227.8	639.88	652.2	9923.63	189.96	5557.56	113.61	134.92	37.1	25.57	432.11	35.77	3075.17
163.05	1227.72	47574.2	233658	233241	224830	294624	324737	306740	210754	154874	125668	2381.42	3395.3	588.51	105.77	5252.31	137283	956.8	16918.4	5718.32	122.93	140.36	66.84	245.21	254.35	252.17	292971	298732	322422	48290.5	3349.03	7159.31	41.73	2122.15	209.61	8879.62	9419.1	460.47	438.45	7490.91	2856.82	2740.11	571	554.74	1618.43	43.46	655.85	103.09	22681.6
155.55	741.63	21661	197453	197652	197679	205121	255527	290850	339546	307408	263562	3101.26	5879.94	1200.69	210.51	12806.5	34272.2	955.49	51271.8	3937.91	265.37	221.35	27.07	193.53	189.34	193.69	295674	123421	142824	67305.5	2178.22	5673.94	54.48	5910.64	331.96	11455	12664.2	736.14	702.64	14123.8	867.59	1052.65	78.86	75.58	138.92	27.81	168.65	91.56	6005.62
319.69	147.05	3209.32	212105	212106	211944	245419	302903	344219	354955	296049	251699	3312.41	4839.24	384.98	267.45	11832.7	4982.79	1479.32	87831.5	11027.2	423.69	376.43	40.98	112.15	111.66	109.34	328786	9262.81	16498.4	18650.5	1009.89	3480.73	28.42	2479.71	202.67	9351	9916.01	809.8	791.28	13993.8	289.52	941.4	43.44	46.1	294.4	33.46	298.23	21.48	2627.38
151.89	179.92	5430.69	212978	212959	212802	247834	299308	326092	306864	245474	200159	2493.2	4585.49	494.91	135.82	7741.59	4547.16	358.81	38769.2	4754.77	206.02	177.66	19.59	102.89	104.68	104.9	317083	16816.7	25697.2	25147.1	793.41	3642.69	41.24	5444.14	4477.8	8470.36	9330.5	439.77	428.62	10674.1	199.34	2084.1	54.12	64.8	66.16	20.33	154.64	54.31	2919.79
125.38	182.33	12349.3	214895	214937	214535	253393	298879	327370	308783	245431	201400	2713.63	4557.67	396.52	148.37	8360.19	4401.77	211.13	29554.2	4312.31	160.7	143.92	28.13	123.66	124.76	121	315893	19607.1	30400	31180.4	829.11	3965.53	42.85	5344.68	2219.93	5017.45	5614.71	307.71	290.4	11959.5	213.04	791.76	39.83	38.8	137.41	22.48	166.63	67.39	3411.59
125.38	182.33	12349.3	214895	214937	214535	253393	298879	327370	308783	245431	201400	2713.63	4557.67	396.52	148.37	8360.19	4401.77	211.13	29554.2	4312.31	160.7	143.92	28.13	123.66	124.76	121	315893	19607.1	30400	31180.4	829.11	3965.53	42.85	5344.68	2219.93	5017.45	5614.71	307.71	290.4	11959.5	213.04	791.76	39.83	38.8	137.41	22.48	166.63	67.39	3411.59
102.23	119.64	4914.96	218647	218624	217578	288232	337484	338266	264153	197565	160875	2575.94	4635	351.68	132.74	8993.89	4082.1	436.8	33000.3	2735.49	167.46	132.6	15.96	102.32	103.67	103.06	327610	11299.5	18130.2	17375.8	841.53	3420.51	30.6	3579.51	203.83	7046.14	7388.59	413.13	378.7	11135.5	202.54	626.2	28.61	28.77	176.39	20.61	85.43	37.12	2627.39
186.21	292.98	17461.4	226646	226589	224564	288814	328216	335358	239287	174878	141991	2532.42	3846.51	909.5	118.59	5912.75	5997.56	1169.7	6941.8	8164.22	85.1	145.68	29.32	256.24	263.57	266.66	290236	302174	332496	50694.5	3390.91	7651.95	33.78	2445.19	197.04	9335.97	10600.1	747.84	752.35	6701.85	406.28	1586.97	80.74	80.47	244.75	15.76	872.01	48.24	26375.3
307.39	428.71	35514.8	235372	234991	227689	283732	330041	324951	237610	177941	146983	2593.97	3401.75	348.27	84.12	5168.66	4811.53	363.8	5557.48	12301.9	107.84	202.71	51.65	254	263.99	263.46	295165	304999	346739	68905.4	3479.23	7381.92	22.02	1703.25	187.76	3792.63	4126.3	278.21	267.85	5983.01	330.74	4945.17	134.56	148.41	405.92	19.85	1415.78	56.35	28394.7
110.26	144.38	4603.33	214260	214277	214063	249177	293073	329515	301077	239009	194737	2510.19	4527.66	372.29	127.91	7573.43	4504.56	407.39	44683.2	3639.8	222.33	180.5	14	91.29	92.29	91.52	323205	8413.94	13787.8	15639.9	766.34	3236.71	35.06	4925.8	238.12	7856.96	8521.77	422.9	418.03	8738.88	167.39	1469.79	38.68	41.26	16.79	22.95	107.44	49.44	2205.87
153.36	107.8	3027.53	224689	224649	224080	248570	294629	333654	295668	242359	200957	2682.24	4089.24	247	109.85	7426.08	3969.14	448.07	33596.9	6122.93	181.5	177.44	19.52	97.39	99.09	96.63	329503	4436.91	8291.48	12066.4	984.59	3106.65	26.4	2589.72	206.28	6169.99	6605.71	369.97	368.28	8195.14	146.99	545.81	20.35	19.82	45.33	17.12	197.08	26.81	2648.72
140	137.23	8469.62	220843	220832	220132	271904	327982	347283	290226	222406	184139	2663.1	4477.12	309.08	131.48	8379.07	4062.75	186.23	37583.2	4757.87	191.88	169.21	14.67	104.3	106.59	106.96	327777	11403.7	19007.3	21296.3	833.06	3493.42	27.18	2948.38	181.87	7988.29	8412.98	349.94	338.05	8827.27	175.42	518.82	22.28	22.2	46.4	18.08	152.25	29.41	2970.83
177.87	143.77	2955.14	208772	208789	208691	236018	290000	333626	353398	294780	249059	3352.65	5155.46	267.87	144.77	9836.51	5176.9	318.52	110124	8136.56	514.63	394.07	28.34	123.89	125.02	123.13	321111	25883.2	38586.7	34414.9	1116.58	4181.62	35.04	3581.26	210.49	5554.56	5865.84	367.96	336.25	13096.4	267.76	860.73	31.65	32.79	44.34	42.44	241.87	61.49	3274.64
222.87	1061.06	28216.5	215752	215773	215016	303122	342993	349062	265403	199609	170950	2798.75	4694.26	831.11	184.68	10080.6	119373	3751.81	66322.5	4864.28	336.52	260.22	43.07	190	188.77	189.94	294999	131939	154285	70112.1	2372.55	5737.33	55.12	5271.3	358.15	14974.8	15492.2	1410.15	1337.07	12101.5	2446.74	1511.49	210.79	206.26	521.57	49.38	281.92	167.85	8510.35
250.4	746.38	23783.6	208234	208333	208215	252925	293254	319340	289727	231486	186100	2671.77	4943.96	606.78	146.11	8583.39	34719	703.95	15530	8926.34	138.71	186.02	36.52	260.16	273.59	275.2	276458	285406	298264	28434.7	3302.36	7861.27	35.12	2515.28	257.77	11710.9	12345.2	591.65	567.17	9672.05	1119.17	1741.64	159.82	161.54	190.52	23.8	741.73	73.97	20116.2
155.67	1574.67	55712	253623	246035	212076	151707	148466	136616	103902	93406	84522.1	1537.01	2518.99	332.95	65.33	3376.45	60723.8	680.98	12692.9	6305.92	110.55	147.69	33.83	178.04	182.52	186.51	301186	141860	174679	85332.2	2553.27	5624.88	28.15	1315.1	162.67	4699.56	5048.01	319.86	306.66	4201.6	1468.17	1338.65	266.99	260.01	34.75	13.78	742.64	77.21	19271.5
279.11	183.31	4486.83	211723	211738	211691	234078	290308	334239	355137	303040	258822	3307.45	4839.82	189.53	216.18	10573.2	5494.82	1216.38	80894.3	10068.5	382.89	361.31	28.58	133.09	134.5	133.59	317099	32462.7	48477.6	45038.5	1197.57	4560.01	46.94	5952.27	4397.16	6390.4	6705.83	643.85	605.44	15822.8	368.08	849.24	52.18	53.98	65.1	32.85	354.69	123.01	4426.32
260.12	141.07	5493.28	237985	237132	223693	327703	351276	318462	212212	159017	128016	2510.49	3682.34	495.08	117.25	7633.79	2889	437.8	32176	8529.35	191.63	195.22	29.94	122.95	125.88	126.83	324526	34124.9	49118.1	39428	1242.16	4214.46	25.83	2076.15	756.53	5165.05	5432.35	991.6	959.76	8170.97	216.57	1600.24	44.6	46.76	68.52	25.26	471.59	33.89	6459.91
260.63	130.72	4058.61	217061	217026	216844	243622	296588	326845	308163	245161	201974	2653.49	4489.27	584.05	131.46	7651.85	4138.03	156.03	37937.9	11024.1	235.32	255.36	33.32	103.94	104.15	102.89	324465	7931.78	14030.2	16587.3	828.41	3525.73	41.73	5358.21	264.17	7695.1	8865.77	378.38	384	9107.06	165.55	787.82	39.79	43.34	69.19	21.21	328.86	38.37	2475.93
260.63	130.72	4058.61	217061	217026	216844	243622	296588	326845	308163	245161	201974	2653.49	4489.27	584.05	131.46	7651.85	4138.03	156.03	37937.9	11024.1	235.32	255.36	33.32	103.94	104.15	102.89	324465	7931.78	14030.2	16587.3	828.41	3525.73	41.73	5358.21	264.17	7695.1	8865.77	378.38	384	9107.06	165.55	787.82	39.79	43.34	69.19	21.21	328.86	38.37	2475.93
388.15	135.25	5942.4	215959	215939	215706	241371	293398	325512	313936	250833	206748	2644.67	4475.79	544.17	174.66	8279.5	6831.73	248.33	36430.8	11675.1	228.12	253.3	34.8	113.58	114.46	113.09	321882	11766.4	19475.7	22245.9	781.96	3656.48	39.52	4937.1	1191.08	28727.4	30037.1	891.75	887.13	10956.8	221.8	3986.86	119.74	132.11	377.09	21.18	395.42	78.71	3071.45
252.28	146.99	5135.7	213236	213189	213035	238826	281602	319742	311340	251975	206383	2576.99	4596.45	547.68	143.61	8042.27	5109.17	232.4	39548.8	8796.13	231.48	226.62	23.96	120.69	121.6	121.25	322089	12032.1	19357.6	20528.5	761.24	3495.23	37.85	4329.02	314.21	20552.1	21563.2	701.1	703.98	10062.3	188.78	2352.45	57.38	64.36	24.07	21.56	274.21	37.21	2629.92
358.96	121.88	3491.35	222751	222758	222300	254540	306337	358132	341389	278835	249615	3257.14	4124.43	163.45	168.55	9614.52	4339.46	1072.88	61722.6	12965.6	317.7	315.21	34.14	109.91	109.93	108.8	334385	9460.42	17647	22747.4	1017.11	3706.44	36.66	3541.59	257.92	11242.6	11485.5	654.19	644.69	12235.7	228.11	862.16	53.45	54.51	88.6	21.72	415.34	71.74	3163.04
97.98	152.79	7370.87	216744	216694	216300	254163	300292	337213	302664	238406	205530	2480.47	4366.9	331.08	120.51	6744.24	4325.77	523.65	32427.7	3825.83	170.93	147.3	15.79	137.43	139.32	137.24	316349	29952.3	43308.2	38301.5	900.33	4102.09	40.79	5180.08	245.76	5792.78	6349.16	411.16	401.55	9077.74	162.26	1096.46	35.07	38.56	19.93	21	152	64.69	4147.09
234.93	183.32	9382.09	213882	213911	213383	257435	302546	334252	303998	250136	205810	2494.7	4535.08	213.68	114.71	7224.95	4520.93	242.65	39942.3	12639.8	251.12	278.96	41.35	129.93	129.97	129.54	310020	32809.9	46991.4	39981.7	972.86	3901.44	45.9	2898.14	292.92	4314.89	4604.17	254.74	239.81	9158.52	166.05	651.48	32.08	32.78	59.06	25.16	526.71	46.1	4085.27
151.28	151.13	6719.58	216307	216242	215765	287226	335498	337790	278733	214757	172838	2605.89	4854.76	117.6	121.67	9426.58	3766.05	356.78	46362	5562.52	239.84	201.13	19.04	96.17	99.59	99.14	327618	12592	19562.8	17974	865.06	3246.95	24.55	2237.26	1011.89	3649.32	3671.53	272.29	230.89	10529.6	206.41	525.48	18.35	18.76	26.79	22.64	160.18	44.31	2580.46
116.41	167.93	12124.9	217392	217481	217245	248473	303248	333092	306459	240650	198256	2699.83	4547.56	517.36	151.54	8535.15	4332.11	159.04	29697.3	4207.4	145.63	131.16	37.2	119.72	112.53	110.03	328189	11268.3	19091.5	21500.2	813.32	3529.11	39.2	2781.16	192.88	6395.08	7141.39	337.53	323.57	11944.8	206.02	750.84	25.56	25.79	178.04	22.27	151.28	13.09	2941.18
148.96	1155.41	53345.3	219350	219224	217886	287999	326519	333762	240065	176370	151035	2539.24	4075.88	450.57	117.3	5871.65	184850	1542.55	22989	5472.14	149.93	160.48	62.12	297.67	310.98	310.08	275815	319796	365095	60466.1	3602.03	8661.27	38.32	2308.03	251.48	5846.39	6271.77	448.85	432.51	7906.26	4178.12	4328.61	841.73	834.66	650.7	28.88	623.41	139.26	29511.6
131.04	84.73	6076.66	251540	249682	235831	263331	278762	264815	185897	150529	125353	2228.52	2766.94	519.52	64.98	3674.67	1883.22	345.94	3736.68	6749.37	52.02	98.54	21.27	242.71	248.63	248.77	303277	311901	351199	69492.3	3561.54	7058.22	20.3	1548.54	186.19	6906.51	7682.4	368.35	365.89	4714.27	165	860.51	41.35	40.11	72.82	12.23	863.11	35.23	28585.8
198.12	142.62	5190.7	223941	223874	221490	299579	352655	345925	251313	187331	155275	2792.41	4156	438.28	109.14	7340.94	3605.66	437.07	13392.6	5957.79	97.31	127.09	38.87	237.18	244.58	247.51	297891	267865	290206	51159.9	3247.1	6983.88	26.58	1378.91	179.4	4350.74	4887.93	319.55	305.81	6860.43	200.96	5737.58	146.53	161.87	306.2	16.84	535.32	31.94	19814.6
213.92	158.23	8581.58	218371	218403	218115	240077	284713	328750	310079	248794	216696	2562.17	4279.74	76.68	106.71	6772.54	4595.76	293.23	34306.1	11051.9	206.93	243.26	29.49	115.75	116.82	115.6	319297	12078.9	20808.6	23960.2	792.67	3467.45	22.05	2680.84	189.19	2705.42	2881.13	225.16	206.37	8793.39	184.32	986.46	35.73	40.63	98.84	19.74	391.63	44.67	3117.94
234.6	647.5	40447.6	220482	220460	219358	277136	326678	336346	268167	202733	166684	2643.46	4122.63	454.96	87.67	6231.9	41694.1	797.73	12158.3	9703.7	124.19	183.74	36.28	276.27	283.56	285.56	280850	298675	335504	58800.1	3484.88	7964.1	34.92	2543.83	217.42	5355.55	5955.95	388.19	386.23	6443.54	1163.37	3335.39	231.76	237.4	114.92	15.7	962.37	88.62	23809.7
200.61	153.42	4477.99	213071	213045	212946	242677	291636	347615	349242	289161	256583	3328.56	4859.15	394.62	191.53	9816.48	4764.51	253.57	90872.7	6654.29	408.22	331.81	30.71	137.75	139.08	137.51	321180	19991.4	31207.4	31155.3	1048.32	4149.1	43.42	5673.59	5248.85	11676.9	12138.8	509.43	479.76	15915.3	344.2	1752.05	54.66	52.99	204.82	36.15	210.77	103.77	3227.33
323	127.7	3392.47	218959	218945	218236	300993	361947	374197	298830	232661	196550	3072.39	4632.31	1012.73	179.09	11631.8	3102.72	613.86	40654.7	7255.31	215.93	202.14	24.29	138.7	143.48	141.86	320302	45577.3	63159.4	48971.7	1422.59	4600.03	26.32	4552.12	261.48	17308.3	18293.4	768.76	756.5	11320.8	250.59	6297.62	143.92	165.28	25.96	20.01	276.93	43.62	4889.53
424.82	166.76	5526.47	218843	218849	218595	257437	310027	363628	344646	282268	251735	3282.79	4466.9	768.31	249.28	11666.9	3687.31	403.53	77064.1	6377.5	348.13	273.37	23.88	104.27	104.01	101.9	331210	10500.4	18255.6	22158.9	976.42	3708.11	38.13	4129.6	1657.79	16147.6	16956.9	1495.39	1481.93	15052.3	330.94	23104.3	441.63	514.16	68.64	46.64	220.62	36.07	2911.61
211.62	440.43	17777.1	213559	213565	213244	282866	340909	362757	327908	262102	217198	3219.8	5099.88	514.14	204.56	15043.3	4620.86	420.64	86765.7	4566.29	384.51	303.03	31.03	95.15	98.38	99.15	335008	7099.43	12777.1	13700.2	995.59	3418.62	33.05	3602.19	261.35	6112.41	6487.49	409.22	365.35	14108.3	323.07	1070.59	40.32	41.33	269.43	26.74	113.66	43.94	2235.81
373.87	212.82	4835.2	212336	212395	212333	243592	291253	344258	369809	313233	268023	3476.27	4918.63	1115.56	305.81	14806.6	5811.32	365.91	147952	5859.84	626.77	462.13	30.36	71.71	71.75	70.16	337711	684.93	1318.85	2152.31	927.57	3425.07	64.58	8682.53	444.14	22923.8	24434.2	908.81	885.17	15912.8	385.33	6620.94	173.02	195.25	727.63	62.9	116.57	53.42	1401.87
185.76	111.92	2857.74	228190	228139	225961	318020	382130	381458	282576	221661	189801	3155.91	4068.04	351.57	130.17	9981.57	3403.54	473.12	70560.6	4407.64	306.22	234.78	17.35	94.58	95.67	95.84	348955	4367.78	8354.21	11089.6	1119.44	3331.02	33.26	4719.96	240.16	5094.95	5357.88	373.09	330.99	11103.5	214.55	958.66	34.55	34.29	18.54	19.83	107.31	76.96	2186.11
180.18	180.09	10440.3	221201	221237	220991	247844	299639	362464	352305	299908	258667	3336.32	4256.78	359.24	161.46	9259.3	3681.55	165.3	53599.2	5193.22	260.98	216.36	49.19	150.42	153.01	149.91	318682	30287.6	47187.7	47719.1	1235.24	4582.79	42.09	5372.4	15309	5376.3	5857.21	315.81	282.16	15222.4	301.56	4417.04	125.28	134.83	794.36	40.89	232.42	85.29	4596.72
204.26	171.33	7943.78	202346	202881	202905	192020	244746	277740	319900	293996	253830	2391.83	5032.88	179.02	121.91	6583.9	4767.19	289.63	37987.6	11104.2	231.88	253.19	50.04	164.08	166.71	167.82	290982	74002	92419	55236.4	1340.42	4174.17	49.15	2139.99	1023.09	3273.96	3487.92	873.84	852.12	10743.7	205.87	6016.02	134.61	150.08	185.88	50.32	517.01	42.25	4694.81
182.71	147.22	3829.34	215320	215318	215023	277390	337724	368803	337474	270276	226177	3160.79	4978.37	630.99	144.08	11420.5	3451.73	285.66	46255.6	5593.02	237.86	200.25	22.81	172.06	173.55	172.68	311831	94321.4	119082	72750.2	2062.5	5390.05	30.97	3934	264.58	7678.65	8291.24	420.34	395.61	11537.4	257.93	1271.43	53.34	54.19	88.66	18.1	250.27	73.23	8638.93
203.72	180.11	7207.37	205990	206215	206201	207981	258164	291503	319690	281963	237667	2383.55	4729.47	549.73	141.98	6929.47	4554.93	237.96	36066.3	12032.4	231.34	263.94	38.14	146.57	148.85	146.15	296929	52349.1	68840.4	48667.5	1119.71	4327.68	40.58	5667.46	1306.43	9881.67	10981	1098.97	1106.6	11174.6	230.8	3366.25	82.28	92.39	65.69	44.27	518.39	70.69	4305.93
150.34	154.92	6715.61	206512	206576	206516	217257	258652	301022	317544	270413	235956	2352.32	4591.3	177.14	122.89	6650.9	4603.97	305.91	41224.7	8778.2	232.6	222.95	29.46	140.81	141.65	140.36	300260	48351.4	63803.3	47277.4	1071.72	4038.68	29.58	2657.86	213.2	6000.82	6330.61	327.56	316.3	7795.15	169.48	1768.58	69.5	71.35	32.62	21.4	377.27	38.16	4591.64
433.39	155.15	4415.45	203779	203922	203906	210765	260737	295044	321277	280121	234890	2430.36	4831.08	585.19	138.56	7900.92	4739.26	184.03	64167.5	23352.5	428.79	486	57.14	81.38	82.58	81.45	295942	6051.5	9712.32	10309	672.95	3303.95	76.39	7581.64	533.7	8001.42	9123.3	389.42	397.77	7012.09	146.28	1132.71	37.57	40.79	235.84	31.29	537.16	56.85	1566.9
100.87	167.36	5158.18	203198	203422	203407	207225	249446	290098	319962	284278	252076	2455.96	4904.81	167.65	114.16	6791.09	4489.93	216.69	48438.7	4579.78	241.3	194.87	20.32	135.51	136.04	134.91	299959	43347.3	57305.1	42309.7	973.09	3700.66	21.91	1588.94	317.34	2958.79	3251.64	302.08	287.34	7749.98	146.99	4334.06	100.65	112.69	52.2	27.53	160.58	20.09	3524.42
192.67	176.57	13088.7	250692	243348	210982	200837	198327	180676	128625	105453	95149.5	1811.27	2719.27	2244.57	101.08	4482.53	2791.8	363.07	11442.3	3034.78	74.28	80.21	16.9	131.65	138.25	139.9	307969	53528.5	72265.6	49619.2	1595.27	4778.91	28.19	5766.36	257.99	26415.4	29121.6	1064.82	1102.71	3054.71	203.01	3906.95	95.2	103.75	108.08	8.22	246.84	27.27	10275.8
227.04	167.74	16001.8	228574	228486	226624	285580	330299	346949	256305	192992	160950	2778.21	3974.53	182.09	119.85	7997.36	3526.05	184.2	25105.9	8959.47	161.56	186.64	42.57	100.79	101.73	100.59	335558	7877.21	13815.5	16686.9	969.49	3407.46	26.5	3005.75	264.73	2218.11	2409.57	195.16	169.08	10656.7	186.76	461.04	24.52	25.55	255.88	19.71	316.8	44.78	3054.88
208.61	188.15	6585.63	213013	213009	212899	243791	302095	343120	349078	289452	246419	3340.3	4855.68	450.94	177.67	10151.3	4873	360.72	113020	7884.32	509.71	402.41	31.77	94.34	96.05	95.06	332346	6928.05	12293.5	15107.9	984.62	3647.25	43.58	5892.96	322.85	7769.75	8514.29	446.86	432.29	11958.8	263.45	2181.77	60.44	64.64	67.03	35.97	185.26	70.75	2292.65
213.45	133.19	3830.42	212285	212274	212150	235140	277539	317391	310109	253926	219149	2508.7	4588.42	108.24	151.19	7362.75	4369.22	307.61	42158	12266.9	255.88	286.19	41.65	129.48	129.29	127.19	314887	19061.5	28987.6	27774.6	791.5	3481.24	32.74	2382.12	243.64	4724.01	4877.28	284.89	261.77	9204.96	179.43	1509.11	50.17	56.35	119.86	31.6	421.48	42.99	3069.81
172.4	170.83	4667.18	202674	202949	202935	206786	256918	289891	320404	284233	240216	2459.1	4927.64	164.08	120.64	7223.78	4770.98	219.85	51626.1	10061.8	290.14	272.58	27.34	114.91	117.77	117.42	304332	27967	38670.1	30806	765.46	3485.62	31.97	4155.04	229.02	2975.8	3252.36	232.05	205.48	8965.25	178.1	740.76	24.27	25.37	46.13	25.15	313.27	62.34	2810.82
189.64	203.79	14603.2	213708	213707	213521	237253	290816	322344	312790	254030	209098	2512.06	4468.8	589.4	120.11	7148.64	4377.76	344.07	34399.9	8669.59	210.31	216.92	32.83	136.82	138.65	135.47	307439	33488.5	48685.2	42300.9	940.09	4392.56	40.11	6327.58	281.95	8487.75	9776.16	472.41	481.12	9536.12	189.92	1886.03	51.57	56.72	89.06	21.42	353.08	61.44	4414.71
126.97	130.39	3737.43	214525	214560	214361	246182	290556	329356	301814	239169	206428	2575.35	4424.01	280.08	119.57	6800.27	4179.72	133.2	36367	6480.96	198.27	192.22	24.92	149.08	150.35	146.68	313624	26373.5	40066.6	36678.5	877.7	3911.12	33.44	2766.95	325.64	4782.87	5264.07	360.78	347.78	9149.56	175.09	1171.82	31.53	36.6	134.26	22.29	253.03	31.98	3965.01
70.3	170.99	5912.53	202180	202717	202729	198919	251933	286708	325987	292377	250573	2431.48	4942.07	123.64	121.47	7032.32	4738.98	161.85	49500.1	3886.79	242.14	192.34	15.91	136.34	136.95	135.91	302585	40032.4	54455	40481.6	924.04	3689.81	35.54	2708.66	173.35	2341.29	2538.55	188.85	162.84	8829.66	181.02	1033.52	36.12	38.82	24.55	29.51	135.3	45.83	3513.57
171.75	140.84	3783.06	209246	209302	209184	210826	260977	295610	320602	274931	230225	2446.35	4608.17	348.4	136.56	6971.36	4591.79	225.27	35496.4	9079.05	214.78	226.59	61.74	120.8	119.62	117.58	310791	19759.2	30124	29661.9	698.59	3620.58	47.04	4039.03	1950.37	6584.99	7165.78	1212.85	1216.49	11345.7	236.67	1226.58	48.85	51.9	1465.61	108.01	486.81	63.87	3247.93
325.01	1250.56	36987.8	210001	210008	209849	263159	316476	349415	341645	280131	231506	3124.32	5270.65	710.77	190.59	12518.4	41006.6	665.95	47925.2	9048.94	275.53	293.89	39.72	189.54	193.56	194.8	302287	137488	163719	80055.6	2449.8	5683.06	39.42	3310.83	277.02	8009.29	8624.76	505.72	476.94	14937	1351.03	2616.13	132.04	139.68	38.94	33.37	426.01	76.61	8799.63
406.82	195.7	11971.1	216237	216236	215962	282369	344645	369172	327519	259581	217226	3044.71	4796.19	402.56	131.96	10137.2	3128.47	604.63	36936	15402.9	241.74	299.16	38.16	171.79	176.51	175.21	309596	116934	144494	79419.5	2351.14	5540.66	20.37	2654.57	208.37	6517.94	6925.17	465.21	437.47	11481.2	233.19	855.29	55.17	53.88	27.08	14.73	796.7	44.9	8225.55
331.37	235.97	6670.51	209857	209849	209654	274513	319855	347647	317675	266275	219923	2940.86	5198.66	713.36	176.35	11621.4	4988.4	405.78	76596.8	10367.7	390.03	341.45	46.67	118.14	116.8	117.64	317983	24333.4	36651.3	30898.1	1043.73	4121.19	43.14	4849.63	346.54	6785.67	7512.13	450.42	415.2	14134.1	305.38	1609.88	50.41	53.42	153.44	32.62	307.38	57.11	3007.98
104.27	154.35	4985.71	201206	201907	201937	187931	242623	275899	318422	296255	257873	2372.49	4988.22	384.54	110.38	6785.64	4783.86	374.57	55086.4	5051.69	274.83	219.12	25.97	122.07	124.06	123.75	300495	37681.5	50101.5	36546.8	857.61	3601.52	45.09	3441.07	967.01	7268.46	7984.67	739.43	736.41	7083.37	147.15	2009.76	52.92	61.67	117.41	39.15	188.85	26.89	3166.44
331.83	119.56	12800.5	227766	227454	223937	291420	334856	330051	237478	174584	143031	2563.46	3846.85	350.8	100.29	6633.85	2403.11	530.19	7393.31	16366.7	112.67	227.59	44.41	263.97	274.27	274.53	290269	319565	342404	53050	3467.41	7754.8	27.17	1640.02	242.58	3400.79	3744.83	319.64	304.34	7993.17	238.42	8622.77	211.06	238.27	62.57	16.64	1783.58	55.44	27253
104.27	154.35	4985.71	201206	201907	201937	187931	242623	275899	318422	296255	257873	2372.49	4988.22	384.54	110.38	6785.64	4783.86	374.57	55086.4	5051.69	274.83	219.12	25.97	122.07	124.06	123.75	300495	37681.5	50101.5	36546.8	857.61	3601.52	45.09	3441.07	967.01	7268.46	7984.67	739.43	736.41	7083.37	147.15	2009.76	52.92	61.67	117.41	39.15	188.85	26.89	3166.44
151.37	114.38	3283.68	218696	218674	218481	244031	297869	328492	307256	243213	200473	2650.75	4328.88	450.21	141.88	8367.99	4216.92	409.91	34752.5	3949.56	186.05	164.56	17.93	97.5	98.06	96.78	330011	4918.77	9310.04	12373.7	916.84	3407.52	42.37	5482.81	349.6	13104.7	13973.5	554.11	550.53	9634.86	191	884.53	40.21	41.31	27.72	20.94	112.58	56.56	2371.61
227.18	98.3	8699.7	237750	237177	231459	287424	324306	319852	231155	173481	142989	2556.72	3389.04	408.04	76.9	4898.03	2410.2	367.31	5679.76	10411.3	84.75	156.5	26.12	260.92	270.32	271.12	293518	320083	359484	59350.6	3569.8	7691.14	19.8	1791.14	241.96	4901.77	5369.31	519.42	509.91	5964.48	201.58	3149.4	78.36	86.16	18.28	7.23	1267.95	48.39	29491.1
348.79	149.53	4879.13	218475	218420	218236	247707	309549	352978	354633	292027	251192	3343.54	4513.24	352.69	156.15	10738	4155.11	253.23	100513	11932	454.43	390.98	31.81	94.53	93.22	90.4	339987	2777.18	5457.79	8145.37	1139.08	3119.91	25.92	3065.72	196.45	5368.51	5792.25	331.19	306.57	10930.9	231.04	3450.68	79.74	90.09	23.98	29.08	259.66	34.36	1946.91
209.48	142.75	4007.63	215417	215406	215238	242190	294511	324099	307739	246115	202220	2521.47	4441.71	535.58	122.5	7301.07	4228.97	244.8	37868.4	9052.65	215.07	232.63	32.44	101.76	104.45	103.56	322053	9995.13	17018.1	19062.8	774.64	3596.04	43.01	6144.48	419.96	7244.65	8228.7	395.45	394.95	10093.7	175.61	2041.68	50.57	57.82	84.59	20.42	280.83	54.11	2541.97
191.11	1684.97	50043.8	183601	190382	191631	127234	189321	229629	292637	303661	286648	2544.3	5359.45	243.5	129.4	8438.13	11738.8	360.02	55178.9	10634.4	326.91	305.03	46.04	146.39	149.28	147.85	283031	89699.8	107775	55178.1	1437.41	4191.52	46.55	2844.64	246.21	4341.13	4694.36	320.63	296.21	9777.95	257.33	2115.79	69.39	73.18	244.18	33.6	418.51	40.24	4457.9
159.95	136.93	8058.97	218333	218464	217954	283414	333273	337716	267456	200761	163740	2579.98	4596.53	100.19	117.26	8780.74	4147.45	717.64	35349.1	6703.31	198.01	184.71	34.46	113.75	115.43	114.55	324901	12154.4	19218.7	19004.1	858.97	3366.85	25.29	2758	224.23	2168.57	2226.96	349.9	309.07	10453.8	196.07	397.31	26.71	23.54	210.27	22.7	210.79	48.54	2694.91
77.09	141.72	7433.63	218838	218844	218514	280598	337406	346476	282140	214319	175038	2637.94	4578.26	66.04	107.42	8453.62	4138.06	342.87	39305.4	3364.18	196.18	162.71	18.61	96.93	98.41	95.71	329789	9655.03	16315.8	17058.1	842.89	3158.05	21	1658.5	177.87	1233.09	1268.81	208.4	175.08	8668.19	156.22	348.03	17.95	17.06	80.7	27.79	100.95	30.27	2592.25
164.32	171.11	12370.1	219252	219210	218686	285346	329488	347130	268065	201334	172391	2587.82	4533.7	131.78	106.46	8435.84	4193.95	856.77	38795.1	6934.29	210.82	201.29	32.32	109.48	111.16	110.71	323993	12684.9	20012.7	19460.9	861.07	3273.51	24.97	1801.41	217.38	3031.52	3126.91	400.33	368.91	9165.67	169.37	427.22	23.95	23.41	142.36	28.25	222.17	30.52	2827.44
200.84	271.01	6358.09	193844	196758	197076	152314	204879	250901	308192	307642	290415	2438.65	5043.92	213.94	130.49	7631.87	5107.02	242.28	42541.6	11489.2	257.09	271.83	33.91	148.48	147.58	145.04	287541	60229.1	79572	56403.8	1123.43	4305.53	48.87	3807.89	240.04	3890.13	4320.95	271.74	264.43	10077.1	194.71	1326.03	61.68	65.96	75.02	22.22	431.57	54.31	4037.22
237.75	183.16	5112.97	225046	224991	222961	322999	376106	363792	266891	207046	174892	2992.64	4277.16	571.94	137.51	9662.48	3536.89	1144.53	41594.1	5986.64	221.68	192.92	30.82	151.78	157.31	157.97	319236	78818.4	100810	64387.1	1898.95	4956.94	28.42	3461.82	920.51	7813.74	8237.45	681.19	629.81	10689.2	249.75	2676.94	68.6	77.34	210.39	23.81	306.14	58.08	7062.37
299.42	130.81	3315.03	216516	216490	216050	277321	316926	332741	267377	214934	173123	2333.86	4392.49	204.01	109.94	6729.87	4260.08	225.87	45998.2	14587.3	281.44	325.53	37.49	103.35	105.36	105.72	319543	12793.8	20205.9	19423.1	770.7	3133.48	33.37	3171.39	205.71	2648.3	2935.09	200.35	181.64	8256.35	164.8	8080.42	169.69	198.73	31.37	24.65	470.31	45.21	2571.64
329.83	113.05	4752.15	222714	222610	221247	281449	339021	348568	276005	209522	175023	2708.85	4341.3	332.72	112.43	8211.98	3901.66	318.32	30962.4	14380.9	231.3	283.01	42.28	121.04	123.53	121.66	324618	14911.4	23712.8	24104.1	904.71	3688	34.48	3472.98	201.12	3980.98	4407.81	304.04	284.48	10542	190.04	586.28	22.15	23.47	112.17	19.35	509.08	44.85	3385.07
109.69	120.37	4930.06	219150	219116	218209	278906	334514	343720	278119	211062	174193	2634.2	4509.28	85.11	110.09	8443.1	4018.25	245.11	38172.7	4571.09	200.39	171.12	19.76	109.45	109.61	107.8	327967	12932.5	21388.2	21324.6	867.85	3398.01	25.25	1823.94	139.13	1554.06	1634.77	179.2	156.08	9302.51	177.71	863.06	34.57	38.82	137.68	21.43	154.6	34.59	2999.92
251.4	141.86	3880.43	205274	205469	205459	208760	258132	290863	318398	279094	234303	2417.49	4731.76	268.31	139.68	7808.08	4683.38	218.43	49233.2	15208.1	300.09	338.71	59.04	121.5	124.42	122.61	306274	28560.8	40401.8	33523	816.12	3606.73	39.07	3268.79	194.86	7555.56	8152.19	344.58	342.06	8306.11	178.56	4137.05	104.17	122.09	348.83	36.34	546.58	37.7	3319.06
309.25	148.66	5720.57	230001	229513	224651	297475	319790	287776	189282	134289	105179	2099.68	3773.34	2519.98	138.63	5697.49	3703.5	401.06	36634.8	7058.77	204.2	187.49	24.21	80.58	82.41	83.18	332599	4281.23	7383.67	8430.73	793.75	4572.17	101.59	18525.6	1533	33883	38527.8	1783.9	1843.44	7483.22	163.17	4832.8	113.75	126.91	81.52	35.04	252.24	37.24	2288.76
206.7	172.7	5816.88	203611	203912	203909	205637	249388	289910	320544	287117	243688	2504.46	4988.05	93	98.91	6828.71	4536.82	251.16	50365.5	11715.3	288.88	296.61	34.76	134.18	136.43	136.71	300384	44883.5	59388.4	42621	1007.82	3726.95	38.32	1978.76	304.02	1868.71	2020.61	261.53	239.98	7706.5	155.06	4664.8	105.5	119.36	48.13	24.93	405.92	38.64	3513.41
145.39	173.72	6954.7	204465	204639	204615	211550	253975	295405	320381	280129	234969	2448.87	4891.26	177.48	116.59	6854.84	4591.68	334.13	46055.6	8834.49	255.32	239.11	32.48	124.54	125.96	125.26	303045	39119.5	51876.1	38878	918.49	3685.4	37.19	3000.66	1180.55	3724.63	3923.69	786.67	767.23	8551.89	164.46	724.86	26.34	27.52	95.11	44.08	336.34	56.8	3296.35
139	2572.49	68122.2	192347	195191	195475	156803	210351	255374	314513	321987	297997	2522.4	5126.73	467.6	185.54	9477.61	52314.5	402.81	64044.6	5415.25	326.53	275.47	28.68	168.09	170.71	164.37	286426	83003.1	107787	67893.7	1513.66	4626.71	45.8	2757.9	2146.38	10127.9	10903.5	1840.32	1847.58	13227.7	902.2	10426.6	263.51	306.97	31.46	80.6	316.47	58.08	5441.91
334.6	139.43	22914	237098	236540	225875	302551	332069	310842	212083	157890	128410	2552.27	3357.89	2710.13	140.52	6160.78	2115.36	418.24	10128.2	11947.6	109.85	182.3	42.82	182.23	185.15	184.7	314594	135670	164416	75779.8	2550.09	5767.66	36.2	6960.52	333.15	32519.7	36480.2	1281.76	1335.27	5276.3	187.11	1648.16	58.78	62.36	1050.92	30.13	969.52	45.01	11658.6
222.86	177.96	5168.51	211256	211286	211025	263579	313073	332171	298747	238249	192676	2652.47	4823.5	714.49	111.41	7674.91	5599.19	416.35	11752.8	8191.12	110.98	156.51	25.37	303.56	312.91	316.58	276540	319547	360005	62007.7	3508.58	8835.71	36.35	3492.75	259.39	9705.22	10475.5	488.6	474.7	8506.61	293.43	5063.22	150.02	163.16	31.28	17.32	878	94.4	23879.8
260.28	148.55	4256.45	201378	201885	201900	192511	238213	278323	314524	288664	248301	2396.72	4972.35	1821.02	157.02	7080.21	4769.98	301.27	48203.4	5224.83	243.81	198.7	25.62	136.81	139.62	137.23	298523	52002.8	66779.5	44544.7	1079.47	5091.37	97.21	14804.9	622.1	31717.2	36350.2	1313.04	1384.49	9687.52	194.86	15288.5	324.28	370.89	55.34	33.26	188.3	42.56	3758.42
129.27	198.2	12670.6	236743	236405	232099	307184	361619	374806	268474	209399	186678	2973.71	3557.44	266.49	111.01	8179.56	3028.77	329.34	54413.8	3212.28	244.86	185.09	20.59	91.7	93.6	94.59	343977	4927.65	9492.51	13482	1126.59	3216.2	23.66	3337.77	214.67	4131.17	4319.3	311.07	268.96	10001.5	198.7	573.92	28.81	29.03	197.04	20.28	107.07	58.42	2569.83
147.11	146.45	5405.41	207129	207188	207076	217426	267238	300825	323137	274208	228228	2416.98	4696.13	179.87	121.72	6750.12	4591.14	296.77	42859.5	8736.93	245.72	226.65	28.25	132.93	132.32	130.34	299803	41009.3	55137.8	42509.4	943.2	3848.56	39.18	2532.53	210.58	5561.02	5852.6	312.26	298.07	7600.87	156.57	1623.12	63.61	67.11	29.72	26.66	342.52	33.63	4149.62
177.83	337.71	15478.4	209400	209399	209351	231872	287510	331926	365536	313297	267973	3337.25	5079.1	448.57	180.62	11388.4	5008.76	160.06	134959	6296.25	572.54	425.44	21.81	82.84	83.28	82.31	337186	2834.8	5318.92	7470.52	1027.75	3155.22	35.17	4212.21	251.95	5529.67	6126.31	342.18	320.84	9530.54	249.24	1711.2	46.92	51.7	86.16	38.04	117.35	36.42	1543.69
413.21	247.08	12591.7	214782	214644	214567	235147	293119	335812	355112	297886	255536	3344.4	4683.79	360.35	201.75	10110.3	4056.69	221.54	77577.4	15605.7	406.74	422.04	46.94	132.05	134	129.98	324253	22490.2	35830.3	36888.4	1068.64	4268.52	35.38	4745.9	262.82	5465.29	6025.11	355.68	333.89	13614.7	263.7	4208.13	105.02	119.86	247.27	30.2	534.57	74.19	3841.36
197.45	120.8	7397.17	232517	232231	225925	303022	353323	347154	249710	190655	160346	2718.74	3714.68	1220.59	125.12	7818.89	2969.37	336.77	14629.8	3816.23	92.85	97.13	14.23	174.9	180.97	180.81	315537	166928	191618	58359.6	2516.35	5578.21	24.02	3409.21	181.86	14080.9	15207	570.26	587.82	3751.65	218.43	6491.78	143.52	160.73	130.82	10.29	438.8	24.42	13165.2
149.05	143.54	4016.02	206988	206945	206868	219123	269207	304047	317043	267289	221317	2451.2	4672.75	184.77	118	6826.27	4567.86	314.38	44784.2	8854.11	251.98	226.24	28.01	133.11	132.48	130.86	303671	30424.8	42181.4	34943.5	804.66	3602.72	34.45	2621.31	213.22	4787.27	5071.29	294.36	278.55	7735.58	163.28	1734.55	66.38	75.55	30.78	28.16	322.11	36.8	3512.75
333.48	151.7	6925.34	229503	229476	228081	313661	369422	389023	284963	224338	200252	3135.15	4098.76	357.53	128	9737.48	3439.02	859.87	73556.5	5149.62	315.7	261.99	22.71	93.82	96.59	96.86	345465	3934.24	7757.12	10590.1	1113.64	3116.11	24.92	3505.46	417.67	6573.72	6942.01	505.59	449.65	10326.4	208.1	9129.73	190.34	216.63	92.46	25.85	135.1	50.32	2116.15
399.76	148.06	4072.75	201460	201955	201979	193544	239113	278168	313299	287559	259247	2385.37	4939.3	491.01	117.42	6459.58	4784.7	285.8	46709.4	27796.8	365.97	491.96	70.63	163.42	165.5	165.84	290761	74717	93304.6	57672.9	1358.96	4481.34	58.59	5318.56	548.48	8279.4	9324.83	436.45	433.08	8341.65	164.79	803.37	37.95	37.28	28.25	31.7	1216.69	58.31	4853.98
247.45	226.95	10422.4	222313	222272	221986	240930	302833	346934	355129	300146	259037	3318.39	4206.44	327.55	159.56	9876.39	3806.26	162.99	88811.6	8844.67	387.45	331.5	26.79	100.75	100.61	98.86	335139	4844.87	9951.52	14953.5	1072.83	3391.93	29.57	3693.05	1668.25	7436.24	7893.49	358.8	336.44	11797	248.72	3523.98	79.84	92.64	22.92	27.68	225.1	58.61	2430.76
136.22	186.97	16683.5	258880	250924	214923	135366	134633	125488	99071.9	88373.1	81317.7	1546.69	2377.41	1107.04	69.29	3177.79	2485.78	838.96	6044	4420.36	61.18	87.42	20.6	177.22	183.36	186.38	293689	149111	185994	86355	2731.09	5793.62	20.66	2487.53	174.77	14471.3	16061.1	798.05	799.78	3684.34	179.75	2048.86	57.03	61.52	225.56	11.94	571.63	30.26	22082.5
363.43	143.66	5351.91	216630	216620	216375	244327	298282	327847	307696	244324	200714	2599.55	4419.82	344.03	139.35	7554.94	4312.14	165.29	38106.8	18166.5	258.75	330.17	45.47	109.27	109.3	108.25	324239	9259.72	15434.2	17911.9	837.33	3365.94	29.62	3412.76	206.04	5083.57	5665.91	290.16	277.11	8818.08	167.05	659	29.59	30.96	32.23	18.88	575.91	31.27	2671.01
153.84	2566.08	65283.1	135103	162742	178367	50610.3	95989	135755	219847	269207	289265	2923.73	6374.27	351.12	158.67	9469.38	14277	411.04	113373	8166.05	571.18	461.06	55.95	177.25	182.18	179.98	277205	130647	153751	61253.8	1777.64	4808.77	37.33	4059	297.68	6400.15	7013.82	442.96	411.52	11055.4	299.42	1448.22	64.64	68.05	208.2	63.76	297.16	52.7	4602.3
93.59	283.05	11059.8	202267	202596	202586	195765	241635	283168	315539	285935	246448	2453.45	4905.5	267.19	132.13	7376.4	5073.23	578.39	49740.3	4496.42	251.32	198.82	16.75	126.83	128.24	127.28	300282	39154.3	51238.1	37508.8	907.03	3676.85	36.26	3405.64	1133.58	5839.38	6183.34	849.06	836.14	8735.46	184.64	965.35	28.12	29.45	24.8	37.55	177.5	50.19	3513.45
117.93	172	11170.9	217418	217428	217134	241240	293638	323433	306071	245197	201693	2503.35	4418.15	299.79	119.74	6689.99	4162.2	206.07	31748.5	4512.69	170.99	150.99	40.59	130.22	131.72	129.62	314078	25689.4	38549.4	36290.2	831.17	3850.92	33.19	3147.46	1066.97	5242.76	5682.5	906.3	894.63	10770	213.55	2557.27	66.86	75.62	298.71	48.47	231.64	41	3966.69
329.97	169.63	6829.65	236012	235794	232360	308808	367046	383258	276338	216350	186182	3000.68	3565.73	281.27	107.87	8802.63	3287.21	205.28	72959.9	9751.9	333.42	304.12	28.4	78.04	79.58	80.06	330718	3143.28	6202.71	9080.55	994.96	2680.49	23.52	2081.9	190.92	4887.03	5054.26	285.82	242.09	9970.24	201.65	619.91	21.34	22.48	43.66	27.3	252.54	29.34	2001.86
219.89	124.48	6928.15	228649	228490	226983	285489	343133	349214	265839	201187	168907	2708.69	4005.71	220.08	104.45	7822.9	3355.71	578.77	27644.5	8554.29	171.43	192.78	46.97	94.08	96.66	95.64	333857	5961.19	10757.9	13625.3	974.53	3279.58	20.9	3062.15	185.94	4958.45	5220.25	384.33	361.01	9648.96	163.91	525.02	23.78	22.43	260.12	24.59	287.91	45.14	2662.21
300.08	240.7	5009.46	204106	204169	204149	227016	279643	315800	354351	313393	264823	3263.92	5782.31	1153.21	226.09	14979.8	5088.55	272.61	104160	7695.18	498.73	385.32	26.02	125.06	128.94	127.55	319662	33031.9	46402.4	34668.4	1121.66	4538.13	54.32	6150.77	307.91	10874	11765.4	573.74	539.13	16014.5	334.99	2332.31	62.18	67.16	19.46	32.34	209.74	56.69	3482.9
277.37	1793.99	45806.7	189457	192357	192646	155881	216131	252236	321489	332711	307864	2890.84	5664.47	167.21	141.53	8858.2	7990.68	436.03	86659.7	16255.6	478.66	454.15	47.63	184.03	184.67	183.45	284623	118449	142947	67326.5	1993.08	5073.1	39.89	3124.39	247.13	4799.24	5011.88	354.94	325.47	10721.7	260.89	709.73	60.71	64.11	58.03	45.21	715.55	63.13	6142.18
222.54	132.08	7256.69	222104	222090	221615	276917	326591	349696	283109	215419	179360	2712.89	4336.67	301.11	107.1	8043.21	3859.54	301.66	34403.4	9421.4	197.94	221.46	33.12	106.62	105.67	105.27	328861	14413.5	23189.9	24530.7	891.57	3708.91	35.59	3799.56	191.86	4122.38	4559.55	289.74	275.01	9779.54	175.78	797.58	29.33	31.26	49.18	17.77	327.83	50.53	3318.83
164.29	268.22	20767.1	202914	203299	203305	202788	253935	287489	324054	293150	250194	2450.59	4928.8	179.38	116.19	6795.01	4494.07	283.86	45747.2	7905.27	257.53	238.32	71.77	141.23	145.42	144.17	298768	56432.4	72949.1	48778.8	1176.76	4033	33.07	3173.21	508.55	4196.66	4461.99	418.7	399.45	7959.22	163.94	5868.91	130.45	153.6	715.44	38.09	332.46	50.57	4085.23
239.66	179.97	12242.9	219319	219250	218784	302036	364390	367760	287900	223548	188526	2932.35	4493.93	584.05	122.61	9018.45	2743.66	518.49	35859.7	7977.6	192.91	203.61	23.47	158.67	163.65	165.24	309937	103022	127639	74358.4	2188.7	5233.4	22.34	3026.15	208.45	7343.14	8014.26	443.23	426.47	9492.24	196.88	2056.27	78.67	83.65	35.43	15.46	406.19	33.51	7311.64
149.65	179.38	6024.68	207214	207301	207290	212325	262687	297653	325480	284729	238900	2477.63	4776.25	177.69	119.48	8093.5	4638.02	392.67	34936.9	6783.38	192.72	191.6	25.92	132.71	133.62	133.26	305922	29504.9	42954.8	36609.1	816.12	3769.96	36.94	3230.64	219.31	4753.88	5031.97	307.73	296.13	9990.13	206.98	1141.99	71.47	75.11	95.54	22.56	230.95	47.16	3110.65
125.73	146.44	5822.63	215781	215746	215530	241232	292492	321103	303863	242141	198471	2554.83	4417.48	660.75	134.2	8004.88	4316.31	515.29	38666	4497.86	194.28	165.12	14.24	94.55	93.39	92.53	327955	6732.08	11981.7	14343.8	823.13	3394.48	41.5	5387.75	268.02	9371.52	10491.6	543.23	552.93	9755.24	166.07	462.88	19.07	18.58	34.8	17.86	125.49	24.18	2269.54
224.57	126.47	4882.49	217871	217837	217315	284093	335938	342032	273158	205767	168096	2664.28	4617.14	701.04	119.07	8520.84	4119	211.09	39894.9	8990.18	235.83	231.36	24.77	113.04	116.5	116.27	321447	17283.3	26648.9	24636.5	894.59	3926.06	43.65	5340.49	273.77	7954.79	8801.85	409.2	400.17	9239.89	170.68	522.65	22.5	21.69	39.77	18.08	312.86	40.61	3257.74
94.59	139.18	5604.61	216915	216925	216750	238066	292018	325419	316904	258404	213421	2502.42	4432.5	210.53	110.82	6819.04	4185.29	140.23	35830.4	4333.52	192.88	168.96	18.78	128	130.07	127.63	317239	23571.8	36750.9	35202.8	829.1	3749.87	29.62	2562.52	434.75	4300.22	4652.6	395.4	378.51	9470.36	170.87	1069.27	32.87	35.19	73.61	22.13	165.96	32.91	3726.73
352.77	161.52	4124.65	216723	216665	216320	290495	352027	368129	315224	249347	208264	3232.01	4798.61	1241.7	208.79	12217.4	4207.83	454.64	73154.9	7395.35	351.22	307.51	24.32	105.69	107.45	107.25	338551	16270.9	26514.3	25288.4	1062.79	4475.52	56.12	8621.92	8022	15935.4	17109.9	765.38	729.4	16094.2	308.15	688.88	34.92	34.38	34.75	24.57	224.24	134.44	3346.7
265.85	121.31	6560.21	220407	220429	219929	281389	334264	343472	273175	205922	169128	2585.54	4416.8	1373.72	128.78	8064.55	4010.7	977.62	34809.9	8651.1	200.67	213.01	29.08	110.63	112.44	112.29	326757	11693.7	19416	19855.5	875.31	4199.45	54.87	9551.44	413.46	17578.1	19541.6	931.41	944.47	10599	199.05	615.03	29.11	29.37	236.18	24.23	299.48	51.94	2833.94
259.25	550.52	16874.9	201081	201395	201397	194386	247034	280582	317262	289027	249410	2488.75	4958.69	245.94	124.84	8068.84	5594.87	306	48467.1	14029.5	296.9	314.6	50.24	140.53	142.13	142.05	293741	47203.6	61471	43774.7	1036.06	3921.08	43.7	3427.19	215.78	4929.53	5291.02	322.55	303.86	9566.99	198.84	2692.87	78.72	87.28	53.95	28.92	522.75	48.88	3760.45
226.53	139.16	3574.88	212001	212065	211926	256062	297778	328063	294671	233669	199321	2464.67	4561.56	254.68	107.31	6759.76	4226.65	173.61	42988.6	13867.2	267.38	308.39	38.33	116.67	118.61	118.27	311062	25971.4	36806.8	31211.3	846.11	3534.99	38.74	2721.7	199.27	4035.52	4470.28	251.62	237.22	8928.8	161.16	1454.59	50.84	53.63	22.36	26.83	476.27	35.74	3080.71
353.73	235.28	5329.55	195725	196249	196276	180986	224970	271334	346947	343542	306531	3328.25	5929.18	507.12	218.51	13893.6	5552.92	928.64	109122	11863.6	536.45	467.51	38.72	125.42	123.73	120.4	306168	25580.2	37745.8	33075.5	998.02	4236.17	40.83	4880.06	299.7	8591.97	9323.82	626.87	613.97	14294.4	307.12	3159.44	90.71	105.96	80.08	35.74	304.55	54.61	2984.29
135.65	156.83	5450.95	205760	205880	205840	213808	263660	297610	322080	278477	233047	2440.9	4710.64	181.94	103.06	6615.4	4505.24	139.18	46597.6	8362.24	253.88	240.34	35.49	137.85	138.47	131.28	302674	34577.8	48821.1	39418.3	896.58	3756.66	32.36	2775.81	544.45	4472.69	4785.37	418.74	407.51	7646.33	155.29	850.6	29.26	31.14	134.6	32.65	327.77	40.82	3864.74
117.19	138.58	5018.81	216205	216111	215817	248694	294034	333218	305319	241569	208046	2551.9	4475.3	414.74	118.29	7207.72	4266.13	314.35	39477.9	3407.94	198.06	153.25	15.03	118.88	117.69	116.01	317221	16609	25737.1	26357.1	777.9	3601.25	35.16	3680.63	218.58	6281.25	6997.12	370.1	365.03	8766.37	165.95	4119.75	89.52	106.22	69.36	23.9	123.09	27.02	3183.31
101.21	162.56	7005.57	215239	215239	215086	238488	292075	323179	314949	257696	212950	2566.26	4464.6	169	108.01	6877.83	4210.68	164	40477.9	3739.66	205.86	174.21	16.36	117.14	119.04	117.29	319121	16385.3	26290.2	27874.1	787.19	3601.78	37.41	3735.71	198.09	3050.63	3348.13	216.07	195.64	8623.39	156.29	2446.34	58.09	69.43	39.44	26.22	124.92	50.38	3099.1
446.66	377.2	15366.5	219852	219833	219295	305953	364811	366314	284368	219410	183849	2893.44	4424.14	254.88	124.27	9171.47	3227.04	596.83	26866.8	16386.2	207.49	284.48	39.75	167.77	171.92	173.34	305782	118784	146080	77254.8	2330.5	5290.52	15.26	1825.28	174.92	3801.02	3998.05	353.88	324.09	9845.57	264.3	906.98	63.51	62.33	20.08	14.46	893.95	41.6	8423.33
203.75	794.6	21414.7	206503	206523	206453	255287	298944	337157	321975	263703	228292	2976.55	5267.86	531.26	153.33	11195.3	22275.2	853.35	38313.9	6373.4	216.56	210.48	48.05	189.43	196.1	197.84	299678	125187	149802	74219.9	2341.66	5702.1	41.84	4840.14	256.97	5418.77	6016.6	490.35	457.48	14762.1	675.26	1122.01	68.37	69.47	201.43	29.6	301.88	115.71	7250.09
246.29	120.61	3695.5	222942	222889	221700	309903	376470	378742	289625	226591	193473	2965.55	4354.92	498.55	126.68	9147.67	2745.17	641.41	30734	8385.5	188.36	206.06	31.7	174.12	175.94	175.9	313705	107139	134311	77266.4	2312.39	5397.77	34.04	2605.4	214.5	5462.64	5953.47	464.95	438.72	11475	217.58	1260.99	49.67	51.31	63.72	23.46	458.68	40.05	8155.1
122	161.01	5401.13	203511	203767	203761	207236	258050	290840	322890	287510	243722	2452.53	4876.42	122.66	114.29	6723.86	4540.34	205.13	40663.5	6799.43	218.78	208.81	25.09	152.69	154.97	155.91	295840	59560.6	76534.8	50610.1	1234.77	4024.48	27.66	1969.9	401.93	2230.84	2418.79	374.82	351.08	8568.46	165.26	3382.94	78.7	88.89	34.86	24.04	266.8	34.16	4306.66
146.3	143.92	6782.59	219148	219101	218815	245445	300116	331403	307030	242882	200743	2669.77	4369.56	324.59	138.69	8036.3	4095.75	333.1	28211.2	5164.86	154.65	153.52	17.43	100.97	103.42	100.8	319287	8414.66	14577.1	17862.2	821.74	3413.69	39.61	3853.89	881.52	5418.09	5922.08	742.09	735.91	11004.3	208.06	1543.84	40.52	44.82	45.65	34.05	192.51	48.26	2755.15
448.9	267.03	12529.5	219946	219917	218638	307108	364670	368508	285190	220910	185796	2917.45	4431.83	262.24	118.75	9101.3	3041.63	578.84	27928.3	16659.2	216.98	291.39	40.74	169.02	173.45	174.36	305235	121278	146097	77240.8	2334.46	5298.85	18.27	1905.8	185.08	3607.76	3798.93	344.67	313.13	9749.99	245.96	902.92	64.32	65.27	19.1	14.68	912.5	41.85	8431.87
225.11	122	5971.63	230930	230534	226055	307782	343653	337627	228682	170379	139860	2525.28	3831.31	1004.91	113.86	9345.15	2972.46	386.86	22736.5	3776.43	130.37	125.5	12.25	153.51	160.24	160.82	307619	89905.7	116632	70016.9	1963.45	5225.79	27.09	4063.08	335.61	22713.6	23424.9	813.28	788.12	10351.4	242.74	11855.4	279.24	308.95	56.34	11.52	227.29	55.98	8782.4
256.92	159.09	10739.1	220115	220123	219737	243728	287495	322588	286554	224007	191798	2334.72	4080.05	751.42	112.43	6450.97	4323.47	2243.04	32233	11162.1	203.83	238.85	39.39	125.17	128.03	126.65	309129	18155	28334	28756.8	777.08	4010.73	47.75	6560.22	327.5	14771.1	16637.2	1200.57	1271.41	7878	160.33	1643.62	56.54	59.51	304.16	26.34	447.69	48.88	3683.73
280.66	1106.18	29634.7	189748	193094	193459	152356	214665	251703	327429	336160	315198	2895.95	5707.18	150.28	135.51	8758.81	5960.5	475.28	85965.6	16563.9	476.3	454.07	46.35	183.65	185.66	186.15	281775	116041	139654	70264.9	1916.02	4990.01	41.22	2954.97	258.94	4857.9	5061.51	357.12	330.87	10580.9	239.94	752.38	62.26	66.06	61.42	52.24	722.53	63.69	6036.05
110.31	183.28	8704.29	202821	203361	203377	197708	250528	284372	321304	291994	250758	2444.03	4912.26	138.93	113.5	6504.75	4582.47	202.99	44543.6	5113.73	224.48	190.49	15.99	149.33	150.9	149.71	294851	70405.7	88918.2	56555.8	1354.79	4176.2	22.89	1726.51	365.29	4474.04	4723.68	392.4	374.9	7881.61	148.23	4559.98	93.16	110.18	32	22.43	218.29	22.85	4952.66
234.26	1909.76	57945	171465	183897	187282	100318	150689	201926	274028	303127	300616	2623.06	5567.89	319.96	153.3	9260.41	12510.5	255.36	64124.4	11342.5	367.9	345.86	41.65	152.49	150.3	150.18	285653	70912.9	89400.3	53943.5	1219.41	4088.26	46.29	2683.91	249.13	4467.8	5079.72	288.01	275.49	9640.98	261.98	6866.42	154.57	179.98	55.52	31.91	407.72	26.91	3838.26
104.74	140.73	7048.57	219321	219372	218991	280353	327553	351276	280804	213108	183547	2648.93	4495.62	203.85	109.45	8117.79	4058.97	391.88	36410.4	4526.97	185.55	168.32	21.69	106.34	108.27	107.22	324743	19123.3	29352.3	27441.8	933.45	3612.45	32	1977.9	276.83	2977.73	3219.62	293.06	260.73	10572.1	187.06	535.46	24.57	24.95	25.94	20.18	164.2	35	3345.85
263.12	3175.66	92782	199600	199914	199902	205737	252072	291708	320846	299616	260500	2469.05	4915.39	527.23	129.4	8346.17	29834.9	412.17	55867.5	7771.84	311.17	282.06	43.94	129.55	129.51	127.37	301969	49816.1	64211.8	44196.6	1064.02	3845.47	43.7	3573.07	1390.33	9058.27	9770.53	1068.2	1052.9	10798.9	484.97	9123.87	212.53	238.43	225.69	49.82	315.82	40.37	3359.89
211.77	201.97	9138.51	213556	213528	213147	275508	314960	333445	276335	213260	169247	2395.84	4541.67	280.72	114.02	7124.82	4462.83	393.95	42195.7	9124.88	228.63	234.81	30.58	112.62	116.21	117.49	313260	20466.3	29464.2	25145.3	809.95	3324.56	35.69	2918.3	1060.62	4199.99	4488.16	736.26	708.76	9662.24	207.93	4396.64	96.15	106.71	28.64	39.81	338.23	45.44	3002.1
206.74	136.96	4053.98	206989	207111	207082	212123	261947	295592	320103	278163	233024	2361.83	4624.89	208.64	120.97	6799.25	4643.07	360.47	42896.2	12468.8	257.71	279.26	34.84	146.4	146.62	145.01	297277	51143.9	67490.9	48540.2	1153.25	4077.25	33.33	2445.43	221.48	9589.21	10032.7	432.79	424.34	7764.34	155.43	1584.43	58.12	62.23	18.32	25.36	541.2	32.96	4799.83
201.09	359.72	13613.7	201696	201952	201932	200382	253547	287158	319024	287383	246413	2495.32	4984.56	202.66	126.15	7405.65	5187.57	259.63	44668.2	10823.8	273.21	273.15	46.34	127.42	130.09	127.73	301281	40140.6	53621.1	39110.4	954.07	3796.1	52.57	3757.34	222.84	3300.25	3634.62	257.89	234.17	8933.21	170.81	2614.9	70.55	80.67	350.87	36.1	387.99	52.58	3224.22
88.91	172.37	4681.01	203590	203823	203807	209809	258898	290013	313928	273995	229188	2429.11	4798.28	246.23	117.95	7267.31	4842.19	547.93	45119	4105.69	224.99	183.59	32.67	135.07	135.33	134.2	298333	47969.7	63289	44298.5	1051.33	4020.44	44.66	4339.46	242.58	5772.74	6193.54	405.79	395.92	8874.43	165.78	897.67	29.05	30.96	195.7	29.3	162.46	52.07	4001.99
257.89	187.23	10469.7	210668	210713	210625	226792	269203	308527	307278	255473	210326	2496.23	4625.73	519.1	121.15	7300.45	4515.99	209.64	45972.2	9070.25	255.03	250.07	26.72	125.72	128.84	128.29	310032	22749.2	33640.4	30603.3	777.78	3744.32	34.65	4341.33	257.37	8510.21	9581.69	404.16	400.74	8003.37	161.11	8756.21	187.23	217.28	37.25	21.28	305.72	27.84	3238.5
461.02	640.4	21064.3	216905	216882	216431	279130	327443	358167	291081	222863	183724	2793.75	4439.56	380.58	140.47	8915.95	25590.3	470.82	13020	20474	165.15	315.98	60.94	257.37	270.31	270.77	282897	298725	342045	60690.6	3418.99	7807.72	25.58	1313.04	4675.4	6620.55	6975.78	349.12	335.47	7878.83	927.31	8157.69	266.11	282.71	48.56	12.63	1863	53.88	23173.2
207.86	149.67	6580.99	215530	215493	215299	239984	283895	326114	313490	253731	219774	2543.16	4404.43	167.31	105.3	6833.27	4234.5	169	43216.4	11979.1	255.33	275.02	32.94	113.81	115.9	114.41	317980	13732	22338.3	24583.3	746.93	3388.13	26.35	1988.84	467.57	2612.2	2869.52	343.12	330.8	7445.78	144.45	1071.92	40.43	43.05	20.68	23	397.8	29.93	2986.36
156.44	216.94	11679.4	202011	202383	202385	199915	244289	287030	327230	298204	255646	2506.04	5063.28	140.86	114.37	7082.86	4533.83	177.73	55564.2	7060.15	287.02	244.02	20.83	123.54	125.37	125.4	302472	36638.2	48484.9	35033.1	881.32	3489.12	26.4	1864.68	282.36	3024.62	3257.8	260.54	240.51	7276.74	148.16	6505.93	137.48	157.5	30.53	29.07	224.81	25.75	3008.24
287.74	180.61	16135.6	227993	227835	226285	288930	342764	345179	260227	197049	165186	2629.38	4012.94	2844.91	169.11	7696.34	3216.3	595.9	30417.6	5594.88	172.79	171.61	21.55	93.97	96.26	94.93	340832	3982.56	7459.28	9908.08	1018.82	4834.11	100.02	18433.6	3400.55	32416.2	37285.2	1430.52	1505.82	9938.86	178.63	1145.68	48.32	50.46	68.26	21.04	177.49	55.77	2351.51
474.94	221.6	11518.8	218657	218640	217764	301385	362839	368583	293163	227646	191128	2924.81	4472.19	361.47	123.17	9346.4	3037.76	583.2	33866.1	17550.1	240.23	324.72	41.15	162.78	167.44	168.39	304781	103565	128596	74496.6	2156.54	5116.48	22.02	2189.62	195.26	4900.35	5236.66	398.08	371.27	9892.45	237.71	976.14	66.09	64.99	19.31	15.95	898.89	41.82	7525.52
128.86	136.04	4544.35	216690	216721	216468	245375	290398	331975	306680	243627	210497	2562.04	4425.34	493.83	122.94	7129.66	4307.41	166.78	40764.8	3765.94	205.41	168.1	14.62	118.15	118.08	116.12	319300	16145.6	25255.5	26502.3	765.85	3717.21	41.72	5033.62	240.76	8445.51	9397.79	385.84	385.25	8084.06	156.25	4406.85	92.47	107.93	108.8	27.7	135.72	43.08	3180.12
158.27	122.93	5727.12	218420	218373	217958	280098	324773	344145	269348	201836	164549	2666.23	4475.94	740.2	138.42	8794.8	4120.02	795.92	29004.2	4701.08	163.27	154.69	35.33	106.56	110.36	110.19	325517	9842.48	16379.1	17173.7	886.97	3705.32	54.05	6177.27	1180.69	9328.83	10274.7	1110.44	1102.16	12347.2	241.44	596.54	43.61	43	458.8	53.67	218.1	57.95	2681.67
199.64	130.14	2866.24	215963	215889	215710	250492	300699	343975	345240	294946	251252	3360.97	4647.34	387.16	221.78	10935.8	4347.16	225.93	88633.2	4509.31	374.19	278.09	18.69	108.37	108.41	105.87	330750	12792.6	22031.2	24657	988.47	3874.92	32.26	3997.31	7433.06	13842.1	14481.6	528.42	510.46	12814.8	315.46	1649.39	50.57	55.23	35.07	28.35	127.17	105.35	3267.87
112.06	230.6	13631.8	203681	203855	203847	204957	256835	291228	323062	288032	244164	2403.2	4810.87	415.69	119.13	6813.59	4606.26	131.5	47403.9	6280.96	249.6	215.94	32.6	123.83	124.96	124.16	301232	33146.5	45362.4	36062.7	815.15	3743.8	37.76	4021.21	449.82	6285.78	7144.01	428.17	424.55	8420.89	175.87	1340.75	41.31	45.03	114.75	28.63	221.17	31.88	3205.98
166.16	118.76	5508.89	223488	223448	221886	284268	341061	352341	278842	212454	178185	2724.8	4385.24	465.04	110.25	8174.15	3865.57	501.8	33422.8	5458.99	184.11	166.52	27.78	106.34	108.69	107.89	325895	13241.6	21351	22334.2	862.19	3861.63	40.17	5326.07	267.11	6838.01	7421.3	440.18	420.04	10089.4	185.15	1022.49	26.83	30.26	166.76	18.23	207.83	56.47	3222.25
146.7	128.31	6874.32	221953	221915	221214	281612	340199	350301	280121	212794	177583	2738.17	4438.79	289.05	119.35	8236.95	3882.13	133.76	38563.2	5312.45	201.5	179.32	18.45	106.95	108.67	108.74	330808	8895.08	15049.1	17253.1	905.45	3462.8	33.09	4218.26	226.64	3354.91	3722.2	219.05	198.98	9628.29	168.2	740.99	23.01	25.49	65.19	19.75	170.33	50.67	2723.07
129.56	142.81	4128.68	206935	207033	206989	218623	259781	300620	315382	269123	235112	2397.49	4640.26	269.38	111.44	6688.37	4591.77	602.96	46213.2	7358.54	251.02	238.89	24.76	112.08	111.83	109.71	311740	16430.7	25487.5	23982.5	686.2	3251.6	34.89	3156.86	1380.81	5531.95	5990.76	881.45	884.18	8028.07	173.41	757.24	26.67	29.25	25.61	44.53	261.99	49.03	2592.32
116.78	394.43	20615.5	208334	208361	208328	216059	260711	314578	358639	316065	271613	3270.43	5037.59	489.6	148.7	10424.6	4613.77	278.17	102661	3739.06	450.07	331.21	30.29	120.44	118.83	114.7	324891	8666.68	15187.3	18881.9	902.67	3665.12	32.84	4089.95	250.04	8488.34	9232.2	455.33	444.48	11449.9	262.76	904.69	32.72	34.37	164.18	36.18	91.71	34.93	2076.22
367.74	1292.68	40236.1	209901	209901	209496	241761	293386	322616	309132	247778	202133	2563.68	4684.34	418.25	157.78	9260.81	8388.34	264.59	34383.1	15459.1	236.19	298.75	46.28	135.4	137.81	136.6	310462	33062.7	46501.9	38949.1	951.07	4035.37	42.05	3698.42	238.59	5253.18	5768.08	334.36	316.12	12675.2	291.58	2751.3	77.71	86.05	68.31	21.4	615.19	47.55	4122.74
125.02	1751.17	48483	187428	191649	192241	143594	205883	244593	305173	308807	285813	2560.85	5353.03	189.03	140.12	8373.47	15499	472.41	53746.3	6626.84	287.54	248.14	24.66	145.14	148.65	147.25	287595	72316.3	89028.9	51880	1254.93	4023.62	35.95	2630.3	254.2	3507.49	3800.34	327.15	298.76	9949.98	316.26	478.99	29.12	29.83	19.07	28.41	238.62	44.75	3814.89
185.12	154.11	9931.25	218731	218731	218113	286712	339439	342077	267380	200504	163881	2609.86	4555.44	753.54	131.95	8615.19	4112.86	644.95	36734.1	6048.17	201.05	184.37	30.79	97.88	100.33	98.52	328456	9218.14	15167.2	15720.1	868.82	3624.16	46.95	5989.59	729.35	10031.6	10959.7	808.71	801.87	9775.21	197.17	479.91	24.55	24.88	196.41	27.67	197.23	45.16	2492.47
171.9	132.01	7343.21	230633	230462	228717	284275	333161	358148	276099	209307	183294	2741.39	3769.44	459.59	130.61	7078.2	3898.06	507.28	11518.2	6438.55	88.09	121.3	34.63	217.26	223.01	225.87	307672	202103	241878	77167	3080.86	6421.44	22.88	2611.79	168.68	4654.71	5187.07	345.01	334.55	6344.74	270.61	1732.47	84.32	85.04	326.78	27.51	546.25	70.75	17305.8
156.34	92.61	3003.39	239558	238701	231309	289258	329281	315551	227104	171858	141895	2494.69	3230.23	923.69	98.38	5518.52	2342.68	460.36	5809.01	4498.93	54.44	79.2	22.15	218.25	225.66	224.94	307874	238034	280274	73935.9	3239.46	6641.49	33.1	3622.02	227.54	10623.5	11825.7	534.3	540.76	6544.28	210.22	4232.63	112.11	120.14	52.38	15.65	438.31	84.22	20930.2
272.7	119.36	4263.95	218609	218649	218322	279496	326128	351186	280384	212493	182269	2654.95	4599.64	109.32	123.98	8785.82	4161.9	281.58	32600.3	12006.2	211.06	253.37	41.03	104.25	105.64	106.14	325034	15515.1	24296.2	23928.6	890.38	3591.88	27.93	2895.16	233.2	1786.07	1890.42	215	179.97	11999.4	209.08	541.52	27.63	26.97	108.7	19.85	404.66	52.76	3119.4
314.68	189.53	4772.17	205560	205598	205584	206680	257860	300555	365174	336925	292414	3385.26	5359.31	570.02	210.43	12293.6	5062.71	642.59	92498.9	8820.49	438.29	347.03	51.92	123.57	126.2	125.68	318350	19761.2	30884.2	30779.9	939.7	4312.06	58.81	7015.78	4569.4	11363	12188	620.07	599.84	16442.5	350.55	4141.91	115.44	125.25	856.36	56.19	284.49	101.9	3092.09
109.35	267.04	21035.3	218333	218293	217030	287572	329418	327805	253632	189372	151760	2307.17	4254.95	169.59	94.97	6152	4190.1	188.83	38779.4	4218.06	199.6	165.96	26.74	118.05	121.01	120.96	318358	26533.1	37937.6	31392.9	893.79	3480.02	28.52	2399.94	461.26	2625.08	2808.48	201.04	176.34	7430.05	154.69	3325.51	85.95	94.44	119.1	23.21	174.22	34.93	3905.04
160.49	267.53	22261.1	213219	213217	213067	235464	287126	318361	310519	251995	207165	2512.92	4506.11	191.32	111.7	7235.33	4365.75	153.53	40513.2	8256.78	236.57	229.24	33.28	137.48	139.34	137.39	315847	21996.4	33293.1	31776.8	802.7	3694.98	31.47	2783.13	168.57	3037.06	3390.92	212.42	197.91	8556.44	172.41	1194.58	34.27	36.43	86.31	20.17	307.63	38.73	3531.36
434.32	160.14	6882.52	216833	216800	216659	282583	344592	369392	327776	260696	218322	3071.06	4785.22	469.88	136.39	10526.1	3119.92	580.51	36990.5	15828.1	234.39	301.92	39.37	165.9	171.56	170.53	311933	106142	133397	76862.6	2230.4	5424.85	20.6	2842.48	214.54	6721.21	7219	468.26	443.33	12064.7	239.43	1098.53	57.46	60.47	36.24	15.65	791.11	41.68	7893.1
160.49	267.53	22261.1	213219	213217	213067	235464	287126	318361	310519	251995	207165	2512.92	4506.11	191.32	111.7	7235.33	4365.75	153.53	40513.2	8256.78	236.57	229.24	33.28	137.48	139.34	137.39	315847	21996.4	33293.1	31776.8	802.7	3694.98	31.47	2783.13	168.57	3037.06	3390.92	212.42	197.91	8556.44	172.41	1194.58	34.27	36.43	86.31	20.17	307.63	38.73	3531.36
111.31	178.36	9320.57	214669	214645	214469	238164	281960	325156	316114	256258	222131	2543.37	4468.21	616.44	124.44	7290.17	4354.01	375.45	37758	4203.15	199.68	173.17	17.23	132.91	133.38	132.01	309749	26698.9	39574.6	36871	834.39	4099.88	34.6	5021.45	267.01	9144.78	10417.5	495.14	508.26	8892.01	177.3	2403.36	57.46	65.57	62.12	21.66	158.8	31.77	3938.69
329.04	106.35	8358.64	226712	226399	223099	301670	341753	339774	237174	186970	155340	2768.45	3991.83	411.83	103.08	7094.86	2649.69	403.29	8669.5	12107.5	102.54	177.83	33.45	249.26	257.52	256.27	293118	276619	296714	50400.5	3306.71	7187.58	26.01	3208.63	4784.96	5466.52	5878.75	332.1	323.63	7186.06	250.54	7208.64	181.04	203.4	72.32	13.44	1177.01	88.39	21878.3
195.51	167.88	5530.37	200929	201655	201699	187379	241562	274748	319088	298076	260055	2428.48	5005.85	179.25	105.89	6690.01	4770.1	209.56	52639.8	9178.65	289.19	272.69	33.32	136.44	140.74	139.94	296184	52296.8	68401.9	46515	1072.78	3984.17	43.34	4010.45	271.58	3294.79	3604.42	232.78	214.15	7849.16	151.65	8936.82	182.5	216.97	80.34	30.11	348.45	66.01	3953.52
133.55	109.35	3543.95	232625	232447	230217	277894	333493	341074	265203	201902	169339	2684.79	3836.19	811.55	120.53	8119.11	3310.5	518.44	32478.2	3031.1	157.38	130.28	19.59	72.55	74.17	73.58	347861	985.45	2018.6	3376.68	1007.89	3079	37.21	6140.57	279.98	10104.7	11324.4	544.94	549.81	9542.94	165.91	2406	54.79	61.02	214.81	19.07	85.24	31.56	1647.05
146.07	197.95	7300.78	198141	199453	199548	171260	222040	264377	309439	296428	273530	2405.85	5122	169.67	106.67	6975.44	4997.31	244.45	53791.6	6634.31	284.15	251.79	27.57	139.7	141.18	140.41	291865	69942.4	87610.8	50225.3	1287.79	4018.9	38.81	3147.8	200.63	3004.25	3262.83	230.91	208.82	8088.09	161.95	6128.6	145.89	165.94	113.12	31.58	267.06	47.39	4342.48
125.02	1751.17	48483	187428	191649	192241	143594	205883	244593	305173	308807	285813	2560.85	5353.03	189.03	140.12	8373.47	15499	472.41	53746.3	6626.84	287.54	248.14	24.66	145.14	148.65	147.25	287595	72316.3	89028.9	51880	1254.93	4023.62	35.95	2630.3	254.2	3507.49	3800.34	327.15	298.76	9949.98	316.26	478.99	29.12	29.83	19.07	28.41	238.62	44.75	3814.89
281.85	172.22	4370.71	196082	198728	199067	157485	217660	255354	321228	312789	284522	2525.89	5257.99	581.98	135.2	8502.32	5013.95	288.83	47527.7	13331.1	290.05	307.8	35.28	118.36	118.21	116.84	298941	36806.3	50983.1	37983.7	818.23	3925.61	43.88	5587.65	305.37	7516.99	8625.61	410.7	415.52	9540.51	197.39	2221.36	61.54	71.14	72.04	24.94	362.41	47.29	2419.9
216.82	129.28	3874.74	207514	207604	207556	216681	265803	298594	315342	269254	223526	2413.08	4624.49	198.38	115.36	7063.11	4663.51	403.65	43513.3	12780.5	265.51	284.34	34.96	141.46	141.22	138	300676	44608.9	59629.6	45075.3	1016.61	3909.24	43.86	2425.54	223.38	8791.89	9149.17	420.92	407.1	8063.15	169.37	2389.32	74.69	80.51	20.13	28.6	509.54	37.99	4418
155.45	100.77	3916.35	230928	230790	226797	290314	341107	336002	244670	181921	150847	2663.05	3789.15	375.63	91.49	6013.27	2507.42	604.1	6501.43	4978.69	64.85	93.27	22.24	234.75	241.43	242.01	295426	289715	312499	50218.5	3426.57	7372.35	31.96	2634.56	378.5	4273.63	4646.31	801.75	790.54	8465.3	255.01	4828.07	120.86	136.05	210.53	22.44	533.96	79.33	23545.7
232.92	127.43	4010.84	216025	216019	215750	245123	288091	327781	302625	238801	196077	2613.47	4424.57	441.51	128.34	7657.67	4252.87	276.09	32235.3	10367	199.55	224.4	32.33	120.5	121.51	119.65	318337	15977.9	25353	26299.2	790.43	3760.88	30.52	4416.82	273.76	7016.28	7848.53	375.36	370.86	9903.26	172.47	1399.54	51.31	55.66	76.29	21.33	366.56	42.04	3315.03
152.69	296.29	27594.8	213643	213570	213425	234924	279479	321529	315869	259212	214266	2547.63	4458.02	400.74	123.91	7379.91	4349.34	255.97	42092.7	6820.44	226.49	214.91	25.91	111.34	113.32	111	316912	10776.2	17886.1	20316.1	753.47	3426.68	34.31	3969.45	444.6	6765.56	7470.86	446.98	448.73	8520.22	175.57	1215.47	36.66	39.18	106.45	25.69	211.41	35.92	2615.8
111.37	146.88	10290	220369	220353	219526	273342	328191	346083	287256	219588	181950	2679.66	4461.18	156.97	126.12	8502.6	3989.44	161.22	31420.8	4356.12	160.56	149.83	18.7	105.67	108.33	108.24	326946	11573.8	19463.9	20314.1	867.27	3530.84	27.65	3613.9	735.29	2073.91	2191.83	494.63	467.17	12381.3	220.15	516.06	21.01	21.09	109.37	26.41	156.68	63.06	2864.72
145.27	187.56	6852.26	213036	213042	212962	239633	298147	342986	358808	302568	258817	3378.37	4769.21	331.84	194.84	10810.7	4292.46	206.53	87355.2	5174.62	379.79	295.25	34.11	117.48	117.98	115.29	327348	15086.3	24762.4	27081.9	995.54	4055.61	39.55	5435.56	321.13	4187.03	4639.24	317.52	282.39	14298.6	276.37	2406.72	73.24	78.6	138.87	30.13	151.11	82.42	3068.6
452.2	1017.9	30349.2	215833	215806	215275	295830	350173	351767	277379	212038	174973	2845.36	4570.23	347.07	145.36	9747.34	39806.1	817.01	44339.9	16146.4	288.07	323.54	41.79	164.47	168.14	169.23	301782	112142	136258	71304.7	2208.63	5169.08	22.04	2013.4	195.99	4577.86	4818.45	404.11	365.33	10487.1	945.87	1151.17	114.14	109.88	23.39	18.83	823.92	54.68	7766.16
301.06	143.91	4285.4	213585	213565	213265	257727	307644	327365	294203	231692	187541	2440.98	4546.5	197.63	104.55	6958.49	4447.03	307.71	36527.9	12500.2	224.88	263.07	35.04	127.67	132.31	131.76	310419	28861.8	41180	34948.8	900.76	3732.08	29.31	3015.29	241.98	3153.38	3421.1	253.83	226.72	9567.48	191.56	9826.17	215.88	248.86	104.28	23.42	469.36	48.18	3638.93
171.18	161.3	5122.56	218853	218872	218535	244017	303995	348712	361274	299052	257296	3324.88	4491.15	557.4	245.43	10943.5	4529.62	227.56	98464.9	5841.83	414.61	320.41	21.33	101.86	103.54	101.89	334047	7239.01	13267.5	17797.6	999.3	3594.46	30.35	3962.95	284.73	12498.3	13310	520.41	507.89	13263.3	277.87	6726.75	150.75	172.91	54.2	33.11	144	28.7	2332.79
161.38	179.22	4773.18	203469	203611	203605	205712	248380	291679	325409	288400	255587	2492.7	4882.64	239.16	132.1	7603.87	4740.99	195.97	39987.8	7880.91	221.15	216.74	33.02	146.27	147.86	146.24	298259	49619.5	67448.3	48300.1	1090.09	4415.94	52.16	5894.28	391.55	3854.86	4320.39	256.92	241.74	11059.5	205.74	3954.75	90.73	104.63	480.11	34.23	341.84	85.54	4481.96
308.43	145.06	6611.55	224421	224446	223733	305710	369851	372977	287221	223571	190173	2934.47	4295.21	718.13	126.25	8982.41	2642.13	567.3	29688.4	10519.4	185.83	218.81	28.62	156.75	161.04	161.8	313633	99071.6	126282	77417.1	2170.7	5252.27	22.25	3039.49	233.82	8546.11	9235.19	478.4	460.15	11110.3	222.91	1874.76	72.62	76.28	48.28	15.62	551.35	34.93	7655.24
453.52	243.66	11878.3	219893	219850	219365	302206	362918	367723	291017	226268	190461	2905.85	4454.21	291.86	119.11	9190.77	2983	570.4	30954.7	16989.3	226.38	306.91	40.26	163.46	168.11	169.73	305908	106583	133938	75874.9	2228.73	5154.05	18.87	1961.5	181.55	4073.14	4324.25	370.03	338.69	9743.42	235.71	936.77	65.84	65.35	18.77	13.48	891.46	41.1	7832.57
374.07	144.62	4878.62	215827	215763	215608	239809	282600	325962	313923	253576	219412	2517.94	4381.35	647.77	131.7	7513.65	4364.86	250.08	41060	16538.3	267.4	334.93	46.48	116.19	116.09	115.3	321051	14520	23888	25690.2	770.04	3804.14	44.44	5756.48	391.3	10293	11611	486.82	494.34	9237.94	175.37	7007.68	155.31	180.76	101.62	22.74	572.04	42.66	3154.88
111.91	238.09	13673.6	202071	202342	202333	205337	254819	288179	319832	283296	239198	2428.46	4874.27	354.52	123.87	7546.48	4692.49	159.36	61316.4	4796	304.11	245.72	17.31	75.39	77.41	76.95	282739	6827.49	10530.4	10312.8	618.47	2711.27	35.73	4140.78	381.95	7303.88	8013.48	373.27	370.31	5700.7	144.03	898.03	29.28	31.32	54.96	29.19	104.04	29.82	1414.42
133.11	136.02	4107.76	211854	211905	211717	237794	287814	317657	306657	247840	202292	2523.48	4649.38	87.09	132.28	7390.91	4449.07	244.07	46558.8	6854.21	248.57	224.8	26.55	117.93	118.84	117.74	314136	18632	28297	26664.4	787.81	3419.38	26.19	1930.87	228.46	1997.26	2093.29	195.06	171.54	8284.82	159.22	599.59	27.33	27.03	216.76	30.73	236.45	32.95	3112.61
321.33	142.23	6334.23	218679	218667	218393	241004	286026	327979	307853	246252	213566	2571.28	4279.47	98.51	107.58	6935.36	4030.42	263.13	29752	17513.6	223.75	318.85	50.61	129.13	128.22	123.6	315961	17351.2	28620.2	30237.5	793.97	3677.4	20.14	2526.06	209.8	2900.36	3075.7	237.25	216.7	8985.73	167.24	500.84	31.71	33.64	67.3	17.93	663.36	45.34	3604.09
294.61	180.57	5636.3	210259	210205	210127	212082	255119	298143	318662	286569	243897	2454.76	4595.02	226.32	128.88	7405.17	4654.83	388.51	41495	15269.7	276.68	320.31	49.27	111.91	112.3	110.58	313379	10855.8	17919.7	20493.6	712.93	3233.59	42.46	3687.99	911.63	6150.25	6605.67	648.58	644.88	9694.31	221.04	2573.11	64.03	73.62	260.56	34.9	498.63	53.89	2563.12
207.05	1703.45	57130.6	208416	208418	208206	238825	287509	315038	300180	238696	193576	2558.61	4568.14	334.11	135.2	9083.1	12724	260.93	37705.6	7089.87	200.79	211.8	26.19	118.62	122.12	121.38	313961	21588.3	32321.2	30181.3	840.84	3697.68	38.06	3374.07	214.37	9982.8	10454.8	417.67	401.68	11133.7	307.39	1148.74	44.99	50.38	26.23	21.34	254.71	53.18	3486.17
150.83	122.57	3134.2	210200	210221	210043	237584	286661	311422	300346	245239	200005	2499.63	4620.03	115.34	120.55	7224.96	4465.36	231.72	41596.1	8099.51	224.62	213.86	24.5	129.67	129.29	128.53	301691	39874.8	54358.2	39899.9	1053.27	3806.01	32	3114.93	215.37	2267.61	2404.98	206.77	181.06	9428.13	175.8	535.66	22.15	21.75	53.89	21.86	335.27	53.08	4072.72
463.29	584.79	17444.7	213118	213130	212773	285253	331075	350902	296468	230387	188539	2881.23	4839.04	725.01	146.1	9945.3	7378.16	530.3	30256.9	16674.7	232.39	298.04	45.44	177.63	181.33	182.32	298853	138368	163765	75609.1	2437.69	5706.08	21.7	3483.96	249.32	7328.76	7970.61	472.13	439.63	11627.3	369.83	1436.98	90.44	87.53	41.95	16.68	894.12	57.79	8734.21
134.67	193.15	17045.4	226834	226866	225604	286590	336117	358684	270553	205876	173075	2762.25	4059.72	167.61	112.94	7770.81	3330.27	145.25	30696.4	5485.98	165.12	155.1	22.78	100.21	101.85	102.23	335587	6934.61	12173.2	14896.4	948.3	3269.38	21.75	2928.48	282.99	2107.56	2301	243.73	216.2	10218.9	177.23	574.33	31.08	29.61	250.62	23.01	185.08	39.53	2717.31
614.04	122.63	4448.81	221716	221692	220615	310182	367441	361601	271563	208291	174752	2962.27	4477.74	2185.95	148.55	9082	2696.33	620.7	38648.4	21987.4	265.8	364.36	56.66	142.32	148	149.42	317366	68210.8	89184.5	59105.9	1751.24	5304.85	45.46	8555.59	416.73	22738.5	25305.5	1069.78	1085.62	8797.71	191.74	660.62	35.42	34.95	94.84	18.84	1007.02	49.85	5894.95
130.05	1468.97	44271.8	197706	198431	198475	191555	246511	281660	326163	300427	259929	2465.52	4976.37	118.5	127.14	7601.62	8691.08	187.57	47251.2	7671.23	260.65	242.11	31.42	147.89	150.72	149.03	296234	61428.8	79175.1	51313.3	1212.87	4017.75	36.24	2431.76	339.88	1939.04	2145.54	188.23	166.25	10003.6	231.53	799.29	35.03	35.01	48.19	29.85	319.84	48.83	4362.34
225.32	164.36	6121.95	205965	206114	206101	207909	258126	291407	320645	279652	235635	2452.87	4780.69	147.91	111.47	6820.06	4796.74	382.4	48869.3	13888.1	295.76	320.25	40.62	145.71	145.76	135.2	296640	46927.5	62238.1	45250	1068.93	3850.68	38.15	2104.68	186.99	5583.1	5835.68	333.65	318.25	7368.61	181.36	834.74	48.12	50.9	126.99	30.16	566.11	37.01	4360.33
109.3	142.87	6055.61	213768	213826	213689	238214	282305	325015	312944	253387	218891	2585.28	4482.26	717.8	140.29	7875.58	4347.04	184.19	41976.3	3732.46	203.95	183.46	30.3	113.93	115.6	112.39	318318	10175.4	17106.5	19674	793.01	3610.56	39.05	5125.74	247.83	9054.72	10494.5	435.53	449.33	7565.75	158.96	490.47	25.54	25.38	269.78	23.18	130.4	24.26	2792.51
415.62	206.78	9553.15	218192	218173	217712	296972	356467	365204	295271	229665	191523	2893.23	4593.55	514.69	126.84	9098.62	3036.48	453.45	28980.8	15304.7	216.39	285.03	38.54	176.26	181.38	182.43	303699	138720	165551	79644.2	2494.83	5646.08	22.51	2804.36	226.07	5931.43	6448.7	396.4	373.19	10451.2	242.04	1580.69	81.07	82.78	35.62	17.55	869.68	45.55	9105.68
440.97	138.49	4203.01	225052	225031	224191	322588	385934	375184	277858	217448	184949	3071.14	4324.22	378.55	166.8	10687.8	3634.53	423.69	82809.1	14135.9	399.21	380.18	35.52	81.78	84	85.26	342299	3425.78	6554.4	8451.59	1077.64	3101.24	29.02	3631.68	215.35	4265.04	4550.29	346.95	304.63	10847.4	216.67	892.34	41.37	39.65	77.73	25.68	336.28	51.58	1889.96
219.58	164.23	8851.77	214310	214326	214049	243196	296785	328556	309440	246524	203139	2575.7	4492.67	62.49	110.96	6959.29	4259.72	275.03	39728.1	11677.7	248.97	257.54	37.32	142.33	146.2	145.1	312193	23759.2	35894.8	34289.9	832.18	3710.75	37.76	1880.34	203.37	2658	2752.78	214.48	194.2	8771.2	173.68	402.25	35.12	35.11	44.07	25.08	460.81	35.15	3917.54
222.71	140.39	5649.26	216688	216664	216342	245274	290248	333539	310830	247753	204116	2545.8	4441.99	462.83	127.37	7429.18	4261.58	256.38	38264.8	9234.37	223.31	225.25	30.66	121.46	122.29	120.33	316937	16901.4	26426.2	27560.6	754.82	3707.82	30.35	3982.36	230.08	7866.58	8733.39	397.7	393.5	8805.75	162.81	6848.19	157.25	178.45	54.41	26.22	326.96	30.16	3300.92
811.98	121.54	3573.77	214567	214620	214459	246687	286588	316654	287656	240174	195226	2278.71	4326.87	14084.3	398.06	6742.86	4328.07	541.11	44693.6	6418.92	234.72	222.31	21.78	101.5	103.64	101.84	319726	13683.8	21199.1	20364.2	869.08	15231	481.94	104377	4206.22	155250	212712	7868.09	8575.99	12405.6	274.69	654.27	29.83	31.38	38.88	25.77	225.02	75.52	2824.26
120.6	144.45	3760.36	213969	213937	213732	244366	288357	328362	306743	246234	212678	2517.67	4529.61	371.1	126.8	7771.9	4493.94	266.29	42556.6	4426.07	215.46	184.58	20.18	107.33	109.73	108.1	318197	15310.8	24068.4	24619.8	757.92	3514.6	28.39	3652.43	240.11	8848.44	9447.71	414.52	405.16	8843.57	154.91	1134.08	28.31	32.85	92.95	21.54	144.5	32.95	2963.88
171.73	146.49	5336.32	219443	219419	218236	312265	376138	373028	286124	222440	189100	3043.83	4520.71	410.97	131.21	9713.49	2924.54	337.36	31797	5308.7	165.46	152.22	19.97	159.27	163.73	162.36	319602	102355	127201	72684.3	2200.49	5280	33.76	5003.16	275.83	4337.3	4697.86	333.75	301.09	11563.8	239.68	1088.99	43.32	44.09	39.16	22.02	264.25	93.46	7757.77
89.46	143.04	3817.83	214869	215014	214875	241778	283816	323193	305693	257813	211564	2577.22	4511.1	92.75	114.3	7231.02	4259.44	260.81	39816.4	3384.72	203.85	178.05	20.89	123.77	125.86	125.24	314269	21741.6	33128.7	31723	829.58	3747.17	39.77	3658.66	254.74	6807.18	6985.87	305.27	285.5	8367.8	155.47	882.14	37.81	37.95	67.34	25.81	120.6	65.06	3481.6
156.19	235.13	21628.3	216097	216099	215867	242119	286254	327215	307054	244316	211774	2588.67	4446.33	172.77	120.49	7261.61	4280.98	465.07	38191.3	7000.69	215.52	205.17	29.74	117.73	116.97	115.9	321996	10133.7	17280.5	19534.7	793.49	3354.65	36.27	2880.54	218.19	3892.12	4181.4	310.95	296.75	9062.39	196.92	832.34	34.7	35.91	61.47	29.14	221.39	40	2744.18
270.09	159.06	6353.1	216924	216919	216473	287065	346216	366585	318851	250399	209700	3139.24	4848.23	979.66	150.65	11291	3112.75	294.69	37054.7	8077.64	207.74	206.02	33.38	176.47	181.18	180.35	308986	106189	131785	75943	2256.5	5625.08	37.05	5410.35	301.37	9701.56	10664.7	510.36	495.23	12196.6	256.58	2833.92	77.35	83.45	152.6	16.59	399.02	81.95	8837.17
313.06	163.67	4477.69	213079	213057	212993	233684	289257	331033	355889	303185	259151	3346.65	4794.77	306.22	212.75	11506.5	4701.61	315.32	88473.4	11363.7	421.42	381.22	39.72	114.38	116.98	113.81	326487	13845.4	23033.6	25440.2	992.1	3836.21	34.52	3559.44	315.52	4259.22	4645.57	348.06	305.57	15211.3	286.92	906.44	36.8	37.3	50.63	28.83	315.72	57.88	3060.93
167.1	213.37	15229.4	217267	217256	216969	245044	299187	329657	307959	244947	201597	2516.55	4357.24	635.56	113.3	6967.31	4220.26	384.37	40693.2	6779.46	222.88	203.1	24.85	111.33	110.2	107.31	323426	9104.84	15255	18146	771.62	3619.54	47.07	6434.81	622.32	9222.51	10447.3	559.83	573.71	8530.58	154.26	725.71	32.14	34.37	63.02	24.68	216.37	46.42	2555.53
106.54	140.04	3953.24	197237	198826	198973	173742	230311	263557	309136	294305	259728	2369.12	5062.35	197.36	110.9	6777.81	4857.53	557.91	53807.8	6324.18	283.16	245.48	22.25	139.65	142.01	141.47	291185	59225.8	72747.4	44138	1096.71	3779.59	37.45	2876.8	216.06	5729.11	6029.78	396.12	377.23	7119.19	141.74	705.9	46.72	48.07	83.45	33.07	227.56	41.12	3737.63
238.43	169.95	10583.8	220102	220072	218767	307724	365216	367596	283423	220049	185979	2964.76	4524.64	619.23	127.57	9195.76	2737.36	523.74	34243	7747.55	196.56	201.03	22.51	160.74	166.28	166.59	311769	98048.9	121845	73578.7	2136.76	5212.88	20.56	3023.75	208.63	7576.08	8073.33	446.42	418.86	10222.6	203.49	1929.15	79.57	79.6	35.17	15.33	382.36	35.85	7220.45
143.33	708.6	30228	229930	228665	219715	294631	307181	285594	181157	127890	106056	2227.21	3608.97	469.98	77.25	5686.66	14709.2	627.84	7400.34	5086.75	82.83	107.93	30.73	269.55	280.55	281.1	282098	322072	334812	33856.4	3441.2	8002.78	21.87	1341.47	204.47	8674.23	8902.56	451.19	425.48	5310.11	596.36	4664.57	179.63	185.41	240.96	15.25	637.07	41.89	31260.1
268.11	186.44	6833.93	211904	211919	211820	231076	281033	312618	312552	255445	209234	2468.34	4549.22	538.46	126	7435.47	4469.85	444.11	41174.2	12283.8	258.46	276.52	35.95	119.46	120.27	120.18	312705	18745	28849.3	28980.7	745.77	3841.23	36.64	5228.78	279.26	7922.19	9017.27	459.71	462.88	8619.63	183.36	1890.89	59.23	64.87	211.46	31.29	427.43	47.03	3127.31
185.19	113.57	3342.03	218745	218778	218213	287843	328595	332697	254523	189418	153806	2544.44	4571.34	1132.04	151.58	8948.75	3956.28	332.78	47189	4542.76	241.26	198.42	35.49	74.07	75.76	75.77	336739	2316.17	4245.34	5404.06	852.98	3479	55.12	8412.7	690.9	14230.3	15618	758.15	761.83	8373.55	179.62	2162.23	52.3	57.9	214.84	29.8	114.15	35.85	1522.51
222.84	228.6	14741.4	203423	203700	203690	205643	249112	289907	322065	287841	256117	2449.91	4875.15	121.13	104.95	6678.25	4653.65	298.77	52319.9	15336.6	315.29	333.78	39.77	129.17	130.47	129.36	300639	44113.8	57789.4	42024.8	965.12	3679.33	25.09	1954.11	357.73	2866.56	3052.55	327.39	311.3	6167.05	121.97	635.33	20.23	22.08	23.41	26.69	560.25	32.27	3623.86
182.69	143.7	5983.37	216187	216197	215939	243132	288249	330900	312355	250618	217003	2567.78	4435.16	868.79	129.09	7377.1	4330.63	133.2	47841.8	4201.79	232.74	182.77	16.01	104.54	104.36	101.31	315993	11305.7	18304.6	20346.8	741.05	3867.91	47.52	7633.08	334.66	13265.6	14921.2	549.5	568.08	7627.97	149.08	6413.83	130.86	153.08	21.15	22.08	124.99	35.85	2692.28
446.66	377.2	15366.5	219852	219833	219295	305953	364811	366314	284368	219410	183849	2893.44	4424.14	254.88	124.27	9171.47	3227.04	596.83	26866.8	16386.2	207.49	284.48	39.75	167.77	171.92	173.34	305782	118784	146080	77254.8	2330.5	5290.52	15.26	1825.28	174.92	3801.02	3998.05	353.88	324.09	9845.57	264.3	906.98	63.51	62.33	20.08	14.46	893.95	41.6	8423.33
214.98	172.32	7426.87	205288	205378	205324	216934	258380	298884	315886	270023	236051	2447.05	4758.8	132.08	108.5	6814.45	4789.79	354.75	46994.6	13735.4	294.31	307.15	42.15	144.5	147.49	146.53	292634	54649.5	70820.8	47887.4	1174.71	3956.02	37.1	2050.57	186.05	5100.43	5327.08	311.66	294.76	7459.1	171.14	633.46	42.36	43.74	69.46	28.98	608.98	37.32	4736.66
258.75	111.66	2747.9	231922	231743	229703	307974	364351	382614	278332	215946	191982	3138.33	3659.06	660.03	164.42	9767.79	3246.06	303.34	68362.9	3971.48	285.82	234.68	33.52	94.91	97.63	99.1	339422	2696.48	5534.19	8721.82	1194.03	3122.41	29.15	3972.58	216.84	17359.2	18058.8	612.34	587.29	11240.9	229.47	2028.1	67.53	71.39	720.97	32.99	127.54	35.59	2181.85
157.94	203.6	12726	224135	224085	222880	312323	363950	377094	277399	216260	191540	2998.44	4298.6	946.93	140.82	8646.75	3086.62	491.82	29612.1	3927.91	152.54	137.59	18.48	171.4	175.59	176.15	311393	129586	158078	82958.9	2512.6	5736.87	32.4	5179.06	1487.53	11256.8	12078.7	1718.59	1699.68	13311	282.92	1250.83	41.69	43.76	223.76	50.99	278.7	88.02	9312.49
157.94	203.6	12726	224135	224085	222880	312323	363950	377094	277399	216260	191540	2998.44	4298.6	946.93	140.82	8646.75	3086.62	491.82	29612.1	3927.91	152.54	137.59	18.48	171.4	175.59	176.15	311393	129586	158078	82958.9	2512.6	5736.87	32.4	5179.06	1487.53	11256.8	12078.7	1718.59	1699.68	13311	282.92	1250.83	41.69	43.76	223.76	50.99	278.7	88.02	9312.49
139.73	200.01	13149.3	216631	216576	216316	242613	294793	324032	304151	242553	199688	2515.63	4352.52	357.62	108.02	6724.28	4219.24	411.99	38547	6461.89	206.38	198.73	22.45	121.4	122.97	121.39	315755	15245	24425.3	26744	746.31	3654.08	38.12	4130.16	240.1	6038.35	6791.94	393.49	393.49	8908.4	156.02	871.2	34.36	36.55	105.77	25.85	228.53	42.08	3177.23
211.63	757.66	28272	220160	220097	217857	294019	339967	337318	251299	186384	152439	2667.38	4187.03	654.93	105.25	6979.45	25050.6	516.94	11791.8	5498.4	96.25	117.22	23.21	264.55	272.48	277.19	286520	289416	313915	53906.4	3327.87	7529.29	24.5	1995.95	168.69	7434.15	8065.44	415.17	402.47	6825.55	864.07	7870.07	254.28	276.13	34.62	9.76	493.12	49.98	21149.2
274.22	2931.97	70622.8	186967	190553	190966	151154	212844	250440	329029	334853	312823	2900.69	5783.34	192.94	146.75	9278.38	13226	424.66	103076	15291.5	559.39	498.39	50.47	166.45	168.72	168.03	286830	96019.1	113602	58620.9	1726.63	4716.44	35.14	3090.31	225.81	4563.28	4813.23	353.98	323.2	10271.1	300.41	687.45	62.51	62.91	40.79	47.01	601.89	61.92	5116.48
266.94	199.59	24583	223200	222963	220133	305825	342764	336634	231511	180814	149206	2715.12	4094.79	682.48	108.8	6763.66	3712.46	555.46	13291.5	11733.2	123.78	191.3	47.69	235	245.81	246.27	293533	278032	293176	50826.7	3225.11	7120.86	21.87	2277.27	196.57	7268.42	7970.42	457.04	451.75	5145.58	256.11	1656.98	59.61	63.44	195.42	14.12	1087.21	43.33	20382.2
402.1	203.19	13425.2	215451	215420	215223	285697	347175	368078	320262	252327	210368	3046.19	4802.31	393.42	134.19	10154.3	3130.93	629.26	36921.5	14967.3	246.8	300.77	38.14	173.06	178.13	177.66	308501	117922	142994	76845.4	2340.27	5514.29	23.55	2671.32	215.28	6684.49	7015.99	473.24	439.36	11460	234.66	799.49	51.07	51.34	28.11	16.62	771.12	45.67	8118.65
168.46	114.74	4037.75	230251	230091	225738	297686	347261	337415	242246	181039	149919	2745.17	3855.69	265.19	92.41	6301.24	3523.11	222.14	10506.4	5376.33	87.14	110.32	19.84	254.95	259.87	260.46	293021	310753	334318	47663	3496.87	7513.3	24.1	1468.15	189.83	3381.88	3606.31	219.22	207.74	6186.02	201.21	4665.35	125.65	139.02	52.6	11.46	546.47	44.52	25417.7
135.17	369.08	18075.5	217679	217675	217353	285277	347986	379552	336163	268771	228344	3266.87	4774.94	285.81	171.56	12881.9	4029.11	249.58	104465	3703.38	441.23	324.16	39.67	79.33	80.81	80.59	346319	1721.33	3388.5	4804.48	1035.03	2844.11	25.99	3370.73	195.79	4738.77	5017.87	313.51	280.01	11423.3	221.83	451.67	26.91	26.47	281.6	30	75.43	51.72	1445.79
154.33	153.17	6013.51	216855	216802	216559	242665	286942	329116	311659	249506	215552	2554	4365.58	255.49	109.81	6784.29	4224.77	405.43	37571.5	6413.36	194	189.31	22.62	116.37	117.84	117.61	318669	16944.8	26762.9	28592.6	770	3604.59	29.27	2678.87	191.57	4306.09	4851.56	327.99	325.21	9138.26	154.76	2756.05	63.08	68.48	35.69	21.42	225.59	27.03	3295.62
94.76	109.09	4121.46	220777	220729	220090	280004	335416	346745	279600	212874	176730	2676.22	4476.41	73.22	113.55	8676.7	4026.71	153.28	34610.9	4299.29	179.14	153.29	15.5	108.24	108.64	107.44	333327	10217.1	16683.9	17643.7	862.89	3219.68	25.28	1857.01	165.02	947.2	988.56	146.61	112.58	11197.8	197.69	405.87	26.02	26.48	15.49	18.18	132.88	36.14	2611.91
119.59	157.67	8388.87	216509	216514	216321	238926	292147	324786	310209	248518	205270	2569.63	4362.22	81.99	124.41	7680.98	4240.2	160.71	41608.8	4006.8	205.36	173.87	18.35	102.63	103.01	101.98	328004	4806.33	8726.16	11908	872.83	2900.94	23.6	1869.86	158.62	12169.3	12382.5	405.88	388.08	7918.96	195.15	899.1	29.06	31.35	17.15	21.8	108.84	32.75	2174.26
187.68	177.58	16174.8	259592	254086	206792	134671	131294	120083	100825	90040.5	81736.4	1546.95	2346.39	1398.44	80.13	3048.59	2265.84	503.91	4208.41	7416.68	63.78	111.66	24.69	179.47	188.62	189.57	299385	160395	200938	86019.7	2813.05	5931.49	26.87	3457.85	397.52	17503.3	19522.6	1337.29	1355.95	5932.21	219.8	1322.76	56.04	56.61	46.62	17.19	994	66.87	23516.4
186.02	127.87	3936.57	217751	217720	217426	257060	301761	335792	293335	241983	198375	2431.58	4377.86	220.98	101.97	6340.77	4322.24	247.66	41847	10865.3	246.63	269.2	30.94	115.62	119.07	119.46	311643	27981.2	40903.2	36246.3	884.94	3750.61	33.42	3242.4	188.76	3647.12	4044.14	249.52	235.81	7621.28	159.08	1038.31	31.95	34.91	87.75	23.66	422.41	43.76	3860.88
156.37	160.24	7831.67	215059	215092	214846	253608	306558	329796	300851	239888	196391	2508.7	4438.05	241.75	120.03	6487.69	4369.14	279.12	40441	8745.49	226.63	239.28	30.3	127.93	131.02	130.45	314344	31631.2	45570.3	38976.2	965.81	3806.97	36.81	2681.12	166.95	5702.13	6154.65	319.72	300.92	8408.52	184.29	2197.95	74.29	81.08	49.8	28.53	352.02	30.93	4065.86
158.93	110.37	9494.79	229038	228544	223693	293972	335165	326257	232184	170913	139622	2559.44	3774.53	612.31	96.69	5907.92	2415.06	818.04	6806.08	5830.38	63.98	98.45	22.94	267.41	278.93	279.41	289100	320338	345866	49604.5	3490.43	7947.89	21.09	1997.73	189.5	10045.6	10727.1	597.95	581.88	6251.96	185.35	3005.42	71.67	79.96	208.63	10.52	679.5	37.54	29154
188.31	148.81	5921.24	223544	223612	223002	253783	308343	334110	293207	227659	188601	2676.98	4039.99	1582.27	154.41	8217.09	4025.6	510.97	34658.8	3567.58	173.28	143.02	22.48	91.54	92.79	92.28	331027	3377.16	6488.85	9866.11	1003.05	3863.05	53.6	9536.42	437.01	21765.6	24656.9	940.05	997.41	8570.7	158.81	707.77	32.41	35.33	426.81	26.32	129.66	32.88	2453.19
351.18	128.23	4070.33	219083	219130	218746	247487	292069	331786	302902	250347	206921	2593.03	4281.23	111.74	108.32	7122.01	4051.69	266.98	30775.5	17772.9	234.86	317.39	45.54	119.85	120.84	118.95	318793	13609.8	22338.9	24985.1	778	3495.76	28.19	2559.43	206.41	2608.43	2795.82	226.26	205.91	9447.19	175.09	645.19	38.14	37.84	83.42	18.8	624.85	43.65	3113.58
219.15	146.76	6608.59	216557	216541	216286	245536	290441	332159	310398	247587	213968	2568.56	4407.71	861.32	127.57	7075.82	4272.55	160.29	39990.4	8271.21	215.14	212.1	29.16	113.33	113.93	112.18	319314	15433.7	25146.5	26559.4	742.61	3949.45	45.02	6843.93	599.25	12112	13787.8	702.18	721.35	8651.48	168.33	3429.99	81.83	91.33	174.08	22.73	293.08	37.86	3181.91
144.21	153.62	7081.99	215551	215520	215362	238810	283151	326547	318791	260322	215679	2549.01	4398.3	640.17	125.06	7185.71	4254.65	194.68	39931	4812.42	204.34	186.52	15.31	122.18	124.44	123.61	321750	17184	26890.6	27775.2	789.88	3766.25	50.2	5141.68	1564.68	8756.07	10115.9	636.22	654.35	9709.25	193.54	4315.66	104	117.24	34.86	25.4	173.55	34.37	3197.44
192.98	96.24	6152.48	241730	241174	234632	284256	332660	327789	244620	187450	156927	2644.88	3207.76	407.15	74.55	5656.29	2917.03	1108.42	7036.89	5727.52	73.77	97.79	25.91	195.7	200.82	202.75	308556	206316	250686	88127	3205.75	6223.28	20.87	1983.07	190.71	6938.47	7363.68	582.34	578.59	5057.49	238.45	3751.94	102.76	110.94	392.9	22.29	566.73	48.76	18522.1
159.56	156.25	7698.04	217517	217511	217280	241783	295112	324812	309650	248307	204318	2572.89	4393.89	619.43	124.18	7129.55	4267.63	451.7	37245.1	5063.93	193.01	169.31	21.23	116.67	116.88	115.9	315895	18105.1	28171	29448.3	787.99	3974	36.12	6321.75	415.26	9834.4	11056.1	591.22	600.05	9147.97	162.93	4198.92	95.47	114.86	24.56	20.13	186.82	59.62	3403.54
212.47	140.74	4025.64	204718	204823	204785	216019	257817	299897	319631	275932	242008	2435.23	4756.24	160.38	113.23	7064.42	4816.19	309.69	46996.2	13227.5	296.4	308.71	38.25	135.28	135.89	132.41	301580	40124.3	53491.1	39095.1	962.06	3732.36	27.59	2383.16	179.9	5047.15	5351.61	291.34	276.76	7327.83	162.33	831.53	43.22	45.82	91.47	28.4	517.21	33.36	3994.57
555.69	121.38	3282.61	226315	226256	225216	278806	327093	347145	275580	208800	174300	2715	4224.74	235.18	116.42	8297.98	3659.41	235.98	28940.1	24051.9	257.69	377.42	66	103.76	105.87	103.68	330292	9507.29	16150	18076.3	940.87	3351.36	23.58	1702.96	588.54	3153.73	3373.78	450.87	420.35	12116.8	212.89	419.84	18.07	18.01	165.47	22.34	821.48	27.26	3016.11
210.7	116.22	4453.08	222820	222696	220799	299614	326988	319359	218648	158375	133594	2268.02	4054.36	240.26	84.97	5790.42	3945.76	351.05	43478.8	12216.2	265.61	270.9	34.37	97.77	100.87	100.88	324603	11978.4	18659	17851.2	773.7	3041.94	27.17	2452.95	206.66	4089.78	4337.2	286.53	261.74	5947.39	125.76	606.8	31.33	31.02	32.95	25.87	430.28	24.47	2865.83
247.28	151.17	9286.34	216859	216854	216016	282565	336869	344129	279011	211156	172886	2607.34	4608.92	358.79	121.98	8354.56	4252.46	349.45	35247.6	10930.5	226.71	244.15	31.54	107.79	108.2	107.18	323612	15217.7	24289.8	22776.1	849.4	3716.5	38.32	4295.77	439.73	4670.97	5124.49	443.6	415.56	11051.8	192.45	377.47	30.22	29.15	124.9	20.11	384.38	58.49	3013.73
161.34	142.18	6055.36	217536	217491	217142	246807	300539	328894	302338	237403	194756	2592.71	4364.51	56.81	120.58	7070.34	4116.06	183.17	31829.1	7889.2	188.11	197.41	27.7	123.48	123.91	123.1	316677	16090.9	25995.5	27193.7	787.22	3497.3	22.05	1908.41	153.05	1370.94	1457.27	158.1	134.27	9769.38	180.06	1194.66	40.99	43.42	104.78	18.4	282.43	31.8	3264.7
168.67	145.11	5131.46	215163	215166	214940	244657	297220	327821	310995	248688	204311	2534.85	4484.64	588.6	157.86	7586.89	4293.85	186.4	43578	4768.02	218.21	181.8	18.27	104.35	105.97	105.02	322400	8676.38	14682.1	17749.8	809.03	3493.2	35.64	5273.7	440.28	13634.4	14802.3	535.79	539.65	9237.26	188.07	4374.62	100.25	116.43	83.36	25.85	147.35	37.51	2480.18
168.67	145.11	5131.46	215163	215166	214940	244657	297220	327821	310995	248688	204311	2534.85	4484.64	588.6	157.86	7586.89	4293.85	186.4	43578	4768.02	218.21	181.8	18.27	104.35	105.97	105.02	322400	8676.38	14682.1	17749.8	809.03	3493.2	35.64	5273.7	440.28	13634.4	14802.3	535.79	539.65	9237.26	188.07	4374.62	100.25	116.43	83.36	25.85	147.35	37.51	2480.18
140.53	136.16	3486.32	215317	215328	215252	240071	298293	342418	358558	296764	253573	3367.22	4636.94	347.4	214.2	10603.3	4196.58	343.02	95633.1	3916.61	386.9	307.55	18.55	110.82	112.47	108.82	327940	9535.57	16825	20717.8	999.27	3872.5	42.36	5297.2	1292.15	8971.35	9541.6	452.32	433.62	12052.5	253.75	1673.94	60.57	63.15	55.4	27.05	114.55	81.84	2786.65
307.18	124.15	3453.65	215167	215147	214911	245726	289769	329840	305921	243143	199541	2585.61	4503.35	1024.7	164.45	8421.67	4420.76	347.36	34600.9	12336.8	220.02	257.28	34.74	116.83	117.83	116.64	318372	14372.6	23033.5	24231.6	783.21	4097.39	51.26	8122.87	398.32	15327.6	17169.5	684.57	702.03	10316.4	201.23	2463.85	72.79	82.36	22.29	16.95	414.25	46.52	3130.44
144.67	180.39	10854.9	216607	216599	216264	244723	288644	329471	303487	251664	207327	2553.37	4354.17	189.07	109.43	6673.14	4245.89	141.35	39406.6	7516.33	224.12	216.63	35.79	130.84	128.7	127.03	313168	20209	31999.3	31542.1	780.01	3711.39	28.17	2864.37	163.38	2928.97	3273.28	206.82	183.99	8737.87	165.33	959.12	35.04	39.98	183.72	26.54	297.33	41.01	3781.13
151.4	151.78	5984.77	215041	215043	214781	244327	287329	325957	300299	238135	204531	2534.96	4503.7	135.59	128.97	8099.4	4604.89	239.1	57177	5807.29	281.51	229.56	18.29	82.03	82.68	81.79	325381	1577.15	3157.04	4551.29	790.67	2314.88	21.55	1687.45	241.2	10113.2	10294.2	381.95	372.56	6209.06	159.51	577.43	27.02	26.61	86	25.37	132.04	21.72	1337.63
268.75	150.52	6971.23	217163	217118	216825	245353	289765	330239	304463	240975	208101	2509.65	4364.03	1766.76	148.68	6952.64	4236	344.37	41562.8	9499.69	237	232.61	28.87	116.53	117.17	115.75	320102	13178	21125.7	22998.1	768.52	4506.97	69.53	12407.2	526.7	23726.3	27407.3	1030.96	1095.21	8408.71	166.24	1912.75	45.15	48.17	28.46	23.76	310.18	28.13	2972.58
221.25	83.12	4450.07	241847	241060	228349	292380	323865	308590	217271	161804	132218	2413.39	3186.43	295.78	66.1	5572.4	2122.12	162.78	7170.14	11874.4	94.4	171.31	30.64	229.66	238.4	239.87	301301	288705	319121	63482.7	3392.14	6898.69	14.25	1590.85	115.33	5865.65	6120.56	245.5	234.81	4752.76	166.3	6370.48	142.33	159.74	46.49	6.47	1330.42	47.66	23666.5
283.21	282.37	6957.35	189615	191410	191546	153242	202125	247287	327008	348302	337857	3423.67	6211.41	875.75	205.26	13049.2	9058.7	431.91	105192	10063.5	522.26	418.43	39.67	152.58	152.11	146.42	300337	60484.9	79823.9	56574.9	1487.48	5023.03	51.77	5980.3	423.14	14109.6	15433.4	689.68	679.93	16752.9	432.48	4661.44	117.84	131.59	47.68	33.95	293.09	54.55	3722.35
135.39	105.65	3164.2	225101	224965	222771	293539	323590	317894	216727	165226	132488	2221.69	3926.68	196.48	84.91	5525.59	3793.9	236.92	34794.7	7756.6	197.04	199.82	20.76	108.5	112.53	113.51	324612	17656.4	26473.1	23515.3	833.59	3236.34	23.3	2171.13	166.33	3730.51	3937.25	234.73	207.38	6709.7	133.51	1049.44	48.96	48.48	41.96	20.36	301.39	30.77	3417.54
131.92	156.97	8958.32	256096	245802	204522	156007	150241	137326	104588	94180.7	84838.7	1604.43	2525.75	1103.14	61.75	3337.82	2857.07	236.08	7507.51	3855.7	62.45	81.89	12.46	173.55	179.31	182.17	295205	143234	174511	83371.6	2609.94	5752.99	18.64	2413.24	153.08	13377.9	14880.1	565.4	584.49	3245.6	197.97	2932.44	83.53	88.64	35.62	7.56	459.14	27.1	20725.7
188.16	1570.27	40158.2	197751	198223	198235	182261	240421	272781	311346	293259	257754	2483.78	5244.08	655.96	135.95	8081.28	12482.3	386.21	52450.9	9303.19	303.31	269.59	31.28	154.55	159.81	159.81	292065	96304.8	113495	54253.8	1559.88	4555.69	42.49	4800.13	490.58	8810.63	9679.09	633.58	611.13	10783.7	270.5	660.2	35.63	34.17	30.37	36.05	375.37	46.82	4698.66
171.88	206.57	15811.3	211233	211268	211179	230514	273080	312385	313647	259638	213739	2513.88	4546.01	929.3	145.98	7243.55	4375.89	247.97	35275.3	6140.48	190.78	186.06	22.35	129.85	131.85	130.65	311049	33954	48460.7	41090.9	959.87	4405.33	50.57	7544.38	313.36	13034.9	15014.8	615.42	637.11	9973.34	175.95	3087.77	73.15	84.35	53.53	20.31	234.67	40.82	4086.83
285.79	154.27	8813.09	223121	223122	221659	306039	367768	368228	281343	217856	184551	2949.65	4312.79	577.08	117.84	8625.07	2643.68	560.97	30071	10089.3	182.73	216.45	24.89	166.48	169.46	169.77	312354	107974	136707	78607.1	2279.67	5334.99	19.69	2661.24	218.45	7615.11	8246.1	443.03	424.74	9933.11	206.6	1451.18	64.79	66.11	46.49	14.85	535.54	32.65	8002.09
138.5	123.12	4980.62	221128	221114	220550	279463	335231	346595	278685	211749	174966	2660.44	4458.22	111.18	116.94	8694.15	4003.45	232.99	31812.3	5614.46	174.95	162.95	30.48	112.07	113.34	112.84	331139	12323.4	19787.2	20449.7	896.69	3457.63	22.86	3360.84	199.26	1526.3	1610.66	181.74	152	11098.7	186.31	519.95	23.07	23.82	164.97	20.44	192.32	57.57	2856.71
173.57	120.93	4428.23	218877	218866	218196	275660	328254	344581	285294	217869	178911	2656.35	4605.65	109.08	113.02	8635.11	4077.65	297.75	39100.4	6980.84	213.93	210.51	24.65	113.45	114.7	114.5	323624	16500.4	25521.7	24494.5	869.11	3516.19	18.25	1709.65	163.87	4650.37	4710.84	267.28	234.8	10175.5	195.47	661.79	27.72	26.11	48.89	19.62	233.95	34.25	3204.69
136.02	126.5	3001.29	219201	219142	218994	243826	303918	348124	353721	293930	252098	3399.33	4409.49	237.73	162.32	9730.14	3973.33	187.69	85342.4	4508.28	357.25	275.65	16.83	117.73	117.55	115.35	334864	11798	20770	26019.7	966.76	3775.04	26.18	2864.64	216.11	4073.87	4415.01	276.78	251.35	11153.7	223.46	2182.76	54.89	61.74	17.15	28.91	129.46	53.43	4395.46
185.01	183.68	6012.21	212510	212533	212475	237804	295009	337855	356230	301631	257825	3367.96	4857.34	287.87	155.52	9869.32	5004.32	194.86	108858	7927.12	475.16	380.75	23.56	100.42	99.8	97.84	333830	6995.86	12890.8	15928.4	1019.13	3369.29	40.57	2742.5	3169.48	5171.58	5446.12	1454.17	1441.03	11360.6	286.84	925.77	32.82	33.22	20.59	82.07	274.32	49.82	2193.9
228.03	180.57	7738.19	215594	215571	215462	279212	337699	362224	327272	260535	216347	3121.49	4956.65	741.67	157.44	10927.3	3467.65	499.57	41280.9	6961.66	217.07	199.99	47.08	174.18	175.31	173.24	308156	114209	140096	77455.9	2281.13	5656.57	29.15	4558.63	320.76	7720.91	8443.52	505.57	476.42	12584.2	262.32	972.18	49.5	47.66	146.71	26.08	343.18	72.8	8132.36
191.67	179.65	11588.2	218640	218592	218031	285765	332959	333016	259360	193097	156058	2605.82	4654.16	89.97	114.99	9496.6	4115.56	213.09	49960	7713.29	260.34	230.45	26.07	72.35	73.43	71.1	311630	1796.88	3408.71	4054.93	781.33	2377.94	21.15	2379.27	139.27	2182.68	2240.51	177.78	152.25	7948.16	172.18	524.2	22.43	22.96	90.76	20.47	156.24	41.83	1232.29
109.29	105.94	3300.28	223148	222982	221099	298080	331667	310982	219284	158625	125966	2240.34	4090.47	280.56	97.1	5773.62	3928.8	436.69	37992.5	3667.57	184.48	145.62	15.75	98.17	102.25	102.75	322996	12663.8	19594.7	18568	778.43	3053.66	21.49	2431.44	716.9	4581.18	4871.46	562.68	536.14	7314.91	149.14	3524.38	84.27	92.83	188.12	29.9	144.72	25.81	2852.03
117.17	163.7	11217	230027	229995	228522	272470	328929	347975	281456	213323	178190	2673.19	3905.37	191.06	107.46	7819.7	3611.52	464.12	28833.6	4494.27	153.04	147.97	29.64	96.33	97.63	96.84	339872	3779.03	7533.33	10497.4	1015.33	3006.15	26.31	2124.07	175.44	2858.72	3124.44	293.45	272.7	10300.6	173.29	451.02	30.18	31.48	184.04	21.63	146.46	27.61	2430.19
287.24	4104.98	85628.3	123462	153797	176789	40360.9	77076.9	111086	203747	246850	268732	2914.87	6493.02	269.91	177.81	9425.85	82249.7	671.49	179619	18474.1	957.32	781.5	61.82	203.16	209.14	208.9	268834	199846	218170	46693.4	2146.91	5364.16	52.99	3373.75	773.1	5361.38	5628.87	397.59	350.3	10607.2	1186.81	1113.32	124.65	123.76	47.54	85.84	822.06	85.85	6417.43
238.56	157.51	7240.64	214948	215067	214815	244123	296218	326947	310948	247788	204284	2625.67	4541.66	75	117.7	7172.68	4304.1	274.78	34836.1	12140.1	224.64	253.78	40.65	131.5	135.2	134.21	314191	24324.9	36568.3	34978.5	858.49	3912.2	38.41	3285.05	236.44	2494.96	2615.26	225.66	198.91	10087.3	194.65	494.23	41.91	42.6	42.76	20.35	481.9	58	3786.29
162.16	1868.47	48855.3	182291	190469	192085	128745	191730	231695	297486	311853	295720	2574.75	5453.38	203.52	129.37	8340.89	14612.3	196.57	55248.1	9335.66	314.57	288.57	32.84	144.87	146.19	145.7	289072	79995.3	98731.2	52673.5	1309.35	4088.4	39.15	2891.67	197.5	3046.95	3421.55	230.21	208.8	9917.78	274.67	754.48	34.24	37.22	85.28	29.23	341.33	45.04	3842.92
234.37	551.25	18937.2	201729	202039	202047	200636	245056	286513	327231	297933	255796	2513.89	4892.85	120.11	110.87	7260.79	5639.51	391.23	46000.8	14142.7	281.17	306.43	41.82	161.91	165	164.42	289142	83927.9	103768	61743.6	1564.97	4412.74	42.42	2342.81	204.48	4023.76	4219.44	295.17	284.36	8528.81	201.7	643.82	52.72	53.42	57.87	24.69	664.57	47.96	5868.21
315.71	146.9	7621.76	218460	218496	218153	245510	298879	329684	308240	244686	202077	2629.08	4318.36	91.36	111.67	7010.03	4042.84	262.06	30166.7	17442	226.84	306.56	41.88	122.2	121.98	119.91	318230	16714.3	27286.4	29017.1	809.39	3640.91	24.67	2380.34	201.11	2866.73	3010.47	230.71	208.73	8903.51	167.14	510.85	37.42	38.55	51.18	18.15	666.89	44.13	3508.96
118.19	134.92	6906.91	228933	228848	227658	285766	343356	350508	269252	204797	172656	2760.5	4066.89	326.97	132.46	8526.43	3336.13	324.09	32627.7	4281.98	171.94	148.82	14.4	89.74	91.51	91.43	343361	3060.62	5813.95	8043.09	994.8	2891.08	24.64	2367.18	162.68	3879.16	4345.28	306.22	289.72	11394.6	194.51	2472.13	58.87	66.98	23.91	17.06	123.14	20.15	2029.09
277.66	212.43	7628.85	206143	206146	206134	227583	271334	322130	359646	319276	271770	3237.91	5490.18	652.57	190.52	13590.9	4407.37	697.38	77627.7	7699.9	375.57	332.97	42.95	127.52	130.91	130.05	317293	27872.3	42315.3	37332.1	1067.26	4228.08	38.8	3801.54	3458.07	9216.42	10002.3	598.51	566.95	16069.4	309.33	1179.52	54.31	57.72	712.66	43.01	240.91	52.75	3217.87
260.66	228.34	8475.56	209425	209428	209301	232509	288503	332328	366597	310020	264317	3390.47	5158.81	332.17	252.35	15261.7	5305.62	470.99	113924	8441	509.72	386.38	25.43	114.83	117.63	113.84	328040	11243.9	18858.6	20677.8	993.39	3665.41	32.59	3621.05	288.55	3594.9	3796.86	368.53	314.61	17383.5	397	16657.8	362.94	418.23	149.59	37.14	216.91	61.02	2516.67
241.5	183.75	12164.9	219635	219603	218631	304405	365882	368593	287754	223242	188216	2953.1	4491.71	622.52	127.71	9090.69	2735.47	512.86	36325	7867.85	202.4	207.95	21.08	159.08	165.28	165.42	310779	99687.6	123796	73782.6	2149.04	5207.95	22.73	3003.15	210.8	7734.4	8267.8	448.84	425.41	9402.71	195.72	1997.72	76.77	79.2	35.45	15.23	393.01	35.28	7214.03
401.52	281.31	10955.9	192003	193219	193296	159614	215589	253260	329068	340727	315684	3319.35	6134.99	603.51	201.88	11754.5	5689.39	285.45	102335	17448.5	546.63	509.48	46.3	163.17	164.71	162.78	302447	65242.7	84285.1	57066.7	1539.37	4969.46	47.19	5915.28	345.38	10213	10959.2	548.32	522.57	15567.9	348.69	1595.23	52.2	55.96	47.07	38.41	530.67	85.55	3752.38
401.52	281.31	10955.9	192003	193219	193296	159614	215589	253260	329068	340727	315684	3319.35	6134.99	603.51	201.88	11754.5	5689.39	285.45	102335	17448.5	546.63	509.48	46.3	163.17	164.71	162.78	302447	65242.7	84285.1	57066.7	1539.37	4969.46	47.19	5915.28	345.38	10213	10959.2	548.32	522.57	15567.9	348.69	1595.23	52.2	55.96	47.07	38.41	530.67	85.55	3752.38
144.62	105.33	3823.92	226683	226560	225275	258704	305364	339664	285837	220351	192064	2712.89	3976.29	474.03	136.31	7682.22	3831.71	225.99	25873.3	4704.61	142.98	139.76	18.17	97.96	97.71	96.43	334754	3318.41	6641.45	9975.34	987.63	3248.73	50.93	4162.27	1836.79	8032.72	8599.69	1151.49	1153.98	10884.7	217.87	776.9	27.44	27.7	26.57	74.74	250.39	61.63	2517.32
195.31	140.76	6250.07	218148	218065	217565	252252	296231	330804	290586	226167	184722	2465.95	4300.49	906.98	127.35	8303.34	4173.85	893.45	36601.5	6347.22	202.03	190.74	19.17	113.49	113.08	111.86	317840	16112	25776.4	26857.9	770.47	4030.36	53.11	7557.3	404.28	17208.7	18961	882.37	904.92	10133.2	211.03	10121.4	215.33	254.88	68.09	22.97	225.62	73.81	5718.53
99.42	201.25	10030.4	195779	197721	197922	165084	216188	250757	304733	302348	274120	2338.72	5149.4	142.25	118.29	6823.19	4993.91	349.11	42019.9	5400.81	228.54	195.63	32.51	174.87	181.73	180.64	285060	124824	145224	59654.7	1782.6	4768.62	64.86	4901.46	239.49	2687.29	2908.05	270.11	240.49	9820.12	182.92	913.17	43.14	42.93	281.08	36.01	271.96	85.7	6099.31
117.5	147.37	5830.79	218432	218401	218106	243707	289317	331467	308399	245190	202534	2604.37	4384.46	117.81	125.6	7762.23	4043.97	139.64	42556.6	5003.52	216.89	185.05	18.34	102.08	104.47	101.99	325125	6374.5	11317.4	14514.2	848.4	3091.66	26.47	2826.28	203.22	4331.01	4471.34	215.83	194.72	8962.51	180.98	2690.48	65.55	74.38	26.01	23.32	150.67	45.98	2305.15
222.9	159.19	7328.5	211307	211282	211148	235698	279459	321476	314074	256467	210504	2526.34	4615.04	806.62	135.54	7328.01	4374	225.72	42040.6	9076.4	232.71	234.23	33.02	125.23	124.12	122.45	311335	27139.9	39390.9	34783.4	856.04	4127.43	47.71	6142.37	296.72	12075.3	13570.8	558.22	564.88	9706.48	184.43	3123.75	78.46	87.47	228.36	24.22	336.6	27.24	3652.47
245.89	168.36	9185.15	213302	213330	213156	237254	290304	319903	307224	248559	203819	2554.84	4610.38	729.4	147.17	7880.73	4325.72	693.83	37395.8	10022.5	227.45	236.77	33.33	137.24	138.53	137.62	310662	28885	41941.1	37436.1	871.34	4371.53	61.59	8264.16	383.72	12090.9	13396.1	685.9	695.93	10922.3	209.29	6889.2	161.51	185.93	94.7	29.27	402.68	90.79	5061.88
179.24	162.05	10294.9	218890	218871	217945	281193	335138	342249	274830	207542	170498	2625.46	4513.24	519.13	144.83	9731.58	4096.49	168.57	46346.5	5498.25	236.29	199.62	22.71	73.73	75.18	75.11	314329	2870.79	5189.23	6043.32	792.02	2777.29	33.77	3856.95	905.06	12838.7	13320.8	714.59	705.88	7886.67	202.25	2506.58	64.25	70.54	29.06	28.08	140.95	25.51	1483.85
201.01	164.41	5058.04	203629	203994	203992	206081	256592	289234	324136	286025	242153	2389.22	4862.34	157.57	117.45	7000	4770.64	219.98	49990.9	7860.33	269.83	253.87	25.08	131.15	127.51	124.36	304172	28776.2	41070.5	32833.3	766.82	3406.36	35.08	2118.89	249.83	2769.2	3024.66	212.31	194.54	8274.72	164.98	12397.2	257.99	303.05	101.27	26.74	263.52	25.6	2982.4
633.76	102.3	2919.48	236985	236701	232277	319913	373887	378084	269470	220984	190089	2977.58	3674.22	195.91	112	8448.34	3398.19	632.9	70709.1	20944.3	392.45	428.93	50.18	82.42	84.3	82.91	344528	3664.06	7226.11	10291.5	1129.59	3002.81	19.03	1853.62	2751.94	3698.88	3775.82	352.47	302.37	8916.24	212.24	567.22	35.85	35.65	43.18	17.7	622.47	45.61	2577.8
432	254.07	10436.1	217398	217368	216765	301824	349363	359453	285100	219491	182009	2874	4614.69	573.29	128.91	9165.45	3170.24	461.4	27352.2	15649.9	211.55	275.28	41.63	179.65	183.83	184.76	303803	139901	167031	77914.2	2501.7	5682.02	22.04	2927.42	221.84	6512.93	7018.27	416.22	386.38	10419.6	246.56	1416.1	82.77	81.25	36.09	14.48	886.79	45.39	9329.07
169.95	152.09	7400.35	214769	214778	214484	245151	288789	327081	304146	241699	208698	2544.32	4396.05	287.26	133.96	7571.95	4230.71	156.08	36921.4	7977.14	209.71	203.69	27.56	137.7	137.38	135.95	310573	28537.5	42046.2	38905	889.69	3932.67	31.81	2824.69	182.11	7723.65	8205.2	326.83	320.17	9408.66	184.11	6084.87	138.83	156.08	39.33	20.96	321.63	36.74	4052.71
95.32	593.28	17193.2	178310	188139	190108	103015	167707	211408	282742	313967	312826	2848.09	5937.07	397.06	167.37	8542.63	4720.17	274.48	78876.3	4287.55	392.02	292.22	27.43	165.67	168.66	165.49	285573	110489	130354	55514.4	1736.09	4661.04	64.42	3172.44	3975.17	7215.53	7625.17	2523.37	2502.09	13982.9	304.65	761.7	58.98	59.24	200.99	181.75	402.91	90.18	5066.05
242.92	112.3	3722.81	240956	240231	233157	295887	324823	298673	203222	149342	119626	2386.91	3250.62	473.17	71.5	5324.89	2890.63	299.58	8074.54	11453.7	104.13	175.42	34.33	236.88	241.28	237.62	299110	296510	320943	59083	3407.23	7069.19	20.77	1661.86	153.29	10023.9	10466.5	411.57	401.56	5883.39	189.34	4734.01	114	126.05	26.08	10.37	1312.09	41.35	25669.1
298.44	151.35	8530.8	222977	222897	222043	308051	370031	368918	280171	217433	184592	2949.5	4305.04	595.93	121.46	8643.19	2635.73	574.22	29763.3	10452.2	179.85	216.81	29.35	165.89	169.45	170.21	312172	108468	137435	79025.4	2290.84	5342.13	22.34	2623.63	222	7683.17	8316.73	450.38	427.41	10129.9	202.51	1425.74	61.74	62.89	49.92	12.89	566.27	32.59	8096.18
270.62	126.69	5549.19	222359	222362	221891	276522	334466	349129	284342	217171	180684	2684.29	4398.13	454.09	130.11	8608.05	3879.9	162.97	38808	11414.7	238.75	257.91	35.65	108.9	110.67	110.44	329842	10424.9	17280.2	19246.7	871.52	3449.48	26.37	2926.42	198.7	6525.72	7139.25	323.46	310.86	9616.47	181.78	2007.05	48.54	55.49	61.38	20.94	370.5	19.45	2818.07
459.52	122.5	3016.61	222942	222900	221328	311863	376088	372362	281348	219302	186858	3114.33	4345.94	812.05	143.09	10493.3	2956.38	733.27	39421.7	13831.9	242.03	284.38	37.1	133.79	136.77	137.64	321790	36577.4	52822.7	44676.2	1284.16	4349.53	30.23	3731.06	428.58	14110.6	14773.3	692.86	671.88	10453.2	232.45	1427.73	59.92	60.37	54.87	18.77	560.84	37.98	4594.99
701.89	152.16	10057.9	218836	218876	217728	286622	336547	338231	264972	198137	162237	2598.35	4521.95	172.75	104.1	8450.53	4030.03	289.6	36735.6	33824.3	338.49	509.17	85.07	100.28	101.7	100.87	330741	8206.63	14092.2	14769	851.59	3210.23	25.1	2659.41	698.51	2532.81	2671.47	448.28	422.59	9374.7	189.79	487.06	20.61	19.34	135.61	29.48	1017.05	50.56	2408.48
219.67	117.99	11523.3	232113	231917	229252	285509	341690	345878	264537	201959	169752	2690.54	3668.1	354.81	91.26	5859.3	3000.08	218.75	7592.39	6679.89	74	114.12	20.11	248.44	255.66	258.24	294789	295171	340840	74929.5	3481.87	7560.27	17.7	2158.82	337.79	4202.32	4562.69	238.78	230.59	6202.68	235.6	6966.26	159.56	181.54	47.07	9.23	717.81	59.04	26293.5
138.56	113.08	3375.01	221788	221618	220260	293997	328943	328412	235411	173016	146399	2247.08	4133.22	190.5	88.23	5797.51	3947.09	331.75	35005.7	6402.32	186.43	176.26	18.09	112.41	116.9	117.93	314836	27827.5	39340	31625.8	910.32	3503.51	25.22	2388.36	164.68	3978.37	4171.38	264.53	235.1	6977.48	144.53	3806.72	104.25	113.24	53.92	24.01	263.74	36.18	3873.14
133.36	165.57	8550.78	215233	215268	215113	243596	296424	327325	308790	246268	202332	2600.51	4410.27	69.48	114.58	7379.29	4144.34	403.35	39753.7	7104.25	210.6	209.22	26.18	103.96	106.07	104.97	323624	7995.86	13520.9	15889.6	835.99	2963.43	27.42	1737.1	269.84	2087.55	2205.09	238.17	223.71	9099.18	180.8	401.88	22.91	24.41	77.34	23.53	214.98	32.77	2368.41
419.11	180.12	12697.3	215468	215407	214825	274015	320272	325756	269550	204858	164107	2357.03	4484.66	376.56	147.8	6637.95	4617.63	471.18	32233.8	25149.2	297.07	409.74	62.4	116.05	119.48	119.14	315564	20134.9	29163.8	25184.3	825.36	3457.85	65.76	4290.31	2435.33	6231.09	6530.98	1517.47	1489.74	12394	273.27	1856.86	57.61	61.69	20.52	133.26	1067.93	79.47	3014.08
448.9	267.03	12529.5	219946	219917	218638	307108	364670	368508	285190	220910	185796	2917.45	4431.83	262.24	118.75	9101.3	3041.63	578.84	27928.3	16659.2	216.98	291.39	40.74	169.02	173.45	174.36	305235	121278	146097	77240.8	2334.46	5298.85	18.27	1905.8	185.08	3607.76	3798.93	344.67	313.13	9749.99	245.96	902.92	64.32	65.27	19.1	14.68	912.5	41.85	8431.87
92.51	153.85	9077.75	218157	218162	217727	247468	301564	329695	300611	236532	195318	2605.25	4314.51	271.63	112.72	6926.91	4027.62	219.01	30436.1	3907.28	156.19	133.49	18.46	116.87	116.96	113.8	321540	13445.1	21979.8	24794.2	788.58	3621.12	29.29	3504.73	871.03	4159.52	4578.63	683.79	671.05	10278.4	207.74	672.88	22.4	25.11	36.35	29.49	158.83	44.97	3157.41
531.98	162.23	5306.6	215220	215320	215123	259741	320660	354992	330366	265755	225163	3206.31	4708.81	5106.9	268.69	10232.4	3944.07	443.56	90434.4	7472.91	410.06	332.31	24.78	101.71	103.29	102.29	330637	6674.69	11865.6	14264.5	1094.32	6962.07	157.55	33631.8	1317.93	60488.4	69752.3	2439.03	2573.73	14262	311.61	7689	170.6	192.98	50.07	29.02	185.94	56.76	2351.96
231.47	3762.19	83043.4	198339	198627	198616	202577	249539	291787	328675	311870	273537	2675.66	5344.45	224.67	138.04	8892.33	23282.2	378.3	91866.6	10525.7	476.72	422.34	48.74	138.47	140.44	140.42	301637	71556.8	87260.5	51235.6	1382.24	4320.92	48.2	5262.96	470.04	3143.26	3327.55	278.27	236.64	11095.3	393.4	769.14	46.44	46.54	59.08	41.4	393.24	118.6	4045.46
184.9	132.54	5198.17	214111	214141	213926	239698	282606	322193	311605	252330	207204	2600.64	4488.88	259.71	131.7	7291.52	4403.66	248.7	22023.3	9011.32	157.05	189.67	28.71	124.34	124.27	119.53	315979	22083.5	34025.3	31935.2	846.56	3872.96	71.34	4913.81	2090.91	3831.09	4006.27	1520.61	1510.33	15697.3	324.66	1092.79	38.51	41.14	160.63	163.82	588.46	110.13	3471.38
246.46	166.1	7599.62	232753	232474	229474	318236	385091	371058	268341	212855	183026	3027.83	3867.77	357.94	138.47	9418.41	3156.89	499.71	56987.3	5555.35	262.97	223.86	19.71	76.03	77.42	78	349731	1654.1	3501.43	5066.73	1111.7	3063.57	33.69	5415.95	595.97	5209.89	5433.62	548.4	501.81	10479.7	207.36	2552.67	58.09	63.06	38.48	24.88	142.72	84.59	1763.19
125.53	177.22	11595.6	214539	214538	214396	237652	289804	322424	313157	253099	208868	2599.45	4441.44	355.2	133.41	7778.36	4272.7	191.28	37982.5	5154.98	201.38	181.61	22.5	107.17	106.42	101.3	325093	9268.93	15616.3	18214	808.32	3443.96	31.4	4249.54	291.7	5283.21	5911.27	305.72	295.55	9743.72	196.32	756.34	29.52	28.98	49.32	20.38	159.47	35.48	2588.47
187.52	174.26	6431.86	221070	220969	220601	296300	369826	393253	337044	270259	232465	3313.07	4486.7	1028.02	166.95	11964.5	4019.74	502.28	89011.2	3993.57	367.48	272.04	20.86	89.55	91.54	90.18	342307	4226.83	8141.46	11371.6	1090.6	3607.65	41.07	6299.21	269.55	11134.6	12166.9	600.05	595.2	10843.4	216.03	508.66	24.53	24.6	113.79	29.64	89.33	41.92	1971.31
233.21	128.01	4457.33	221061	221027	219716	305954	367099	368019	285367	222236	188071	2993.15	4474.19	643.98	129.33	9375.55	2730.91	540.2	34190.7	7555.31	187.97	190.63	22.47	157.27	163.51	163.95	313234	93820.2	118591	71554	2091.92	5185.93	20.9	3084.03	212.49	7762.15	8343.47	458.33	431.19	10331.5	205.24	1686.9	74.9	77.28	42.03	15.52	379.33	36.41	7224.53
243.16	191.69	5465.96	204236	204287	204264	222035	274483	314913	352530	305536	258502	3301.61	5417.01	393.83	185.03	11281.5	5681.04	570.99	124108	9361.21	564.56	443.98	47.33	130.46	131.28	128.85	314052	28736.3	41555.2	35512.6	1117.92	4314.21	40.08	4864.42	472.27	6590.35	7086.75	473.84	448.24	12665.3	307.41	2443.07	76.62	81.99	246.96	44.24	277.56	71.98	3385.67
310.35	218.88	8537.43	200663	201324	201356	185201	241263	275801	320119	299943	263293	2494.08	4986.6	215.01	160.86	7382.24	4976.74	192.42	47966.8	20127.6	334.01	392.24	59.48	143.57	145.86	146	293497	64011.4	81148.1	52874	1276.99	4061.05	30.49	2277.76	468.49	6910.22	7261	427.99	412.65	9248.99	192.78	1615.5	40.02	43.69	98.51	26.57	850.75	30.19	4672.19
314.43	189.5	12000.4	214128	214154	214051	233147	284504	316288	315657	258462	212701	2506.61	4526.08	699.29	136.23	6960.51	4322.23	496.52	39294.3	14067.5	259.44	287.19	42.65	123.33	126.48	127.81	308240	29525.1	42764.9	38142.7	879.74	4263.14	52.08	6371.31	346.02	10274	11661.4	577.3	593.27	8924.54	167.23	2844.63	94.35	103.42	50.72	27.49	553.95	53.91	3929.56
263.89	136.78	4514.83	216156	216157	215918	242579	294623	324525	305293	243946	200771	2576.55	4387.68	509.89	112.37	6937.66	4208.57	202.82	44647.2	13088.4	268.6	293.05	36.9	109.16	108.95	108.04	321344	7739.79	13346.3	16474.1	826.91	3341.3	25.34	4264.3	222.88	7225.43	8300.61	380.82	384.62	7927.6	147.26	1078.08	36.83	38.72	88.46	24.87	401.16	20.59	2470.24
194.17	132.95	4155.89	207015	207070	207032	215136	257662	297318	317950	273197	227212	2421.96	4598.07	200.49	124.81	6697.64	4618.31	382.9	39936.5	12144.1	252.33	270.74	38.2	154.1	153.04	150.59	295043	58232.8	77175.7	53579.6	1268.84	4231.87	33.13	2938.05	241.39	7381.19	7774.08	386.86	377.26	8531.65	177.91	1812.65	70.56	76.35	23.92	24.85	556.87	50.2	5210.98
263.89	136.78	4514.83	216156	216157	215918	242579	294623	324525	305293	243946	200771	2576.55	4387.68	509.89	112.37	6937.66	4208.57	202.82	44647.2	13088.4	268.6	293.05	36.9	109.16	108.95	108.04	321344	7739.79	13346.3	16474.1	826.91	3341.3	25.34	4264.3	222.88	7225.43	8300.61	380.82	384.62	7927.6	147.26	1078.08	36.83	38.72	88.46	24.87	401.16	20.59	2470.24
408.37	198.63	9570.28	217876	217871	217535	292969	352771	364329	298468	232553	193729	2917.44	4604.79	543.27	126.64	9336.32	3050.06	426.12	33636.1	14624.1	223.61	289.81	36.58	167.32	172.99	174.79	304174	123461	150314	76980.3	2331.74	5419.21	19.26	3016.62	227.98	5994.81	6588.76	399.6	379.12	10138	230.36	1833.93	84.27	87.49	31.38	14.88	789.62	41.6	8295.14
125.13	174.14	10337.1	218093	218142	217833	239343	283695	328596	311530	250277	217384	2600.97	4361.46	413.58	121.42	7680.81	4198.03	224.93	41761.1	4809.87	223.01	192.97	22.17	86.92	88.32	86.82	329366	3069.84	5689.61	8039.29	828.32	2918.7	36.83	4235.01	383.23	7529.89	8283.44	456.15	447.29	9112.44	207.17	1061.03	31.52	33.29	63.11	22.06	120.72	37.06	1838.66
362.12	349.35	22561.6	234792	234401	230016	314585	363029	364131	255449	205904	174777	2943.72	3625.42	172.77	119.62	8252.12	3290.7	419.31	63431.5	12039.5	320.51	319.03	33.84	89.47	93.76	94.52	343041	3788.43	7532.47	10941.4	1125.86	3014.33	18.56	1814.17	196.57	3030.48	3125.24	296.75	246.94	10419.8	213.33	547.4	53.51	50.46	149.73	25.46	356.49	28.9	2506.47
95.27	192.05	9381.95	203013	203405	203405	202212	253615	287210	324598	293308	250472	2444.23	4877.89	141.79	112.11	6688.81	4508.17	302.19	53484.4	3584.25	256.76	199.38	16.6	125.61	127.42	127.95	302069	37429.1	50633.5	38370.3	891.28	3715.15	31.01	3349.77	300.42	3021.29	3284.33	291.88	275.99	7110.93	133.78	4531.17	94.16	109.23	29.63	27.46	120.85	50.64	3235.05
131.56	194.65	12673.7	212034	212055	211922	231293	284030	316178	313828	257306	212712	2578.54	4518.69	140.1	108.43	7228.76	4394.57	170.66	41350.3	6950.73	221.84	205.36	23.91	133.58	132.81	130.49	317516	23245.4	34869.7	33030.7	784.12	3722.4	28.88	2577.58	174.39	3031.84	3299.04	201.6	184.69	8243.48	165.27	849.37	33.79	34.1	21.52	26.16	268.46	41.56	3700.92
153.43	132.82	5137.62	219219	219227	218932	247731	291941	331297	300867	248819	204892	2563.85	4373.44	340.1	123.66	7173.04	4277.71	390.25	35368.9	6345.36	189.67	181.57	29.05	111.57	113.43	113.62	323738	11674.3	18976	21489.3	794.23	3570.21	46.64	5058.25	290.21	6513.1	7147.23	401	392.04	8990.48	169.89	1276.17	48.98	55.19	28.56	27.65	220.9	66.05	2934.47
277.83	104.01	4539.95	235882	235212	228987	299194	325595	296798	196964	141513	112011	2333.9	3531.91	961.65	96.32	5908.06	2091.56	620.66	7515.75	4180.56	60.94	82.46	15.09	230.19	238.13	240.83	295098	281243	296314	50668.7	3238.73	7132.05	26.52	3014.62	1332.76	10224	11377.6	556.14	554.07	5245.05	171.97	17302.8	371.31	421.82	100.84	11.2	440.74	55.6	23656.2
191.63	102.28	3890.09	237594	237388	231984	281917	338282	345989	268963	206356	173716	2715.44	3446.98	422.84	98.95	6457.25	3374.36	314.15	8624.35	5319.42	74.35	103.46	23.46	216.89	222.68	224.91	302607	248192	297716	78681.6	3335.22	6758.48	27.89	3010.01	242.47	6264.62	6662.33	310.95	302.34	6927.28	231.69	6121.89	151.62	168.75	169.52	12.77	519.42	87.68	21067.4
233.08	114.54	6791.6	235727	235172	224982	293271	314068	290457	191471	135512	106832	2278.01	3583.74	551.5	82.76	5347.31	2035.76	402.85	7849.04	9409.71	94.71	153.24	29.96	222.33	230.51	232.98	294202	259972	275042	52231.6	3125.18	6788.26	26.41	1638.54	1151.93	6099.55	6661.12	361.57	348.77	5443.18	176.17	3401.12	86.56	94.01	29.82	12.16	964.41	50.19	21336.1
137.41	650.09	20598	205906	205919	205641	252766	297912	318332	292015	232165	186378	2739.9	5097.44	429.67	125.75	8629.49	45469.2	527.31	16644.6	5310.56	123.87	142.13	30.57	274.15	281.91	281.88	279102	283871	291285	26052.2	3324.49	8043.16	36.67	3337.11	235.35	4596.17	5015.12	329.17	308.34	9272.93	1364.92	1497.08	191.64	187.29	205.52	20.78	420.25	113.07	19349.6
167.28	105.25	3271.01	226989	226960	226033	251514	307617	334013	295315	229758	191878	2694	3906.65	316.35	117.14	7227.83	3765.95	311.4	29508.2	6594.19	171.82	168.66	21.02	98.69	100.2	98.52	335578	3714.38	7217.99	11120.6	984.68	3237.45	31.2	3718.68	227.27	5423.01	6034.02	311.37	301.88	8896.54	157.55	950.65	30.61	32.41	64.89	20.12	218.18	43.1	2676.65
167.28	105.25	3271.01	226989	226960	226033	251514	307617	334013	295315	229758	191878	2694	3906.65	316.35	117.14	7227.83	3765.95	311.4	29508.2	6594.19	171.82	168.66	21.02	98.69	100.2	98.52	335578	3714.38	7217.99	11120.6	984.68	3237.45	31.2	3718.68	227.27	5423.01	6034.02	311.37	301.88	8896.54	157.55	950.65	30.61	32.41	64.89	20.12	218.18	43.1	2676.65
165.96	262.87	22895.3	220322	220294	218994	309256	359958	354910	264391	201564	168105	2864.27	4519.96	1008	144.42	9362.92	2839.79	522.01	34649.2	4553.33	188.41	163.74	30.1	140.35	146.46	147.73	315901	66588.3	86805.2	57004.9	1684.93	4935.26	42.18	5905.64	385.41	10604.1	11623.3	614.8	586.48	11871.2	238.34	1493.97	47.27	50.65	240.43	23.22	208.04	79.82	5634.99
120.14	122.97	3880.87	227050	227008	225787	286787	341286	343695	259467	195747	164000	2701.35	4031.62	368.32	102.78	8422.82	3290.76	477.93	44251.2	3405.8	206.53	164.01	12.99	66.96	67.3	66.5	346374	363.25	683.43	1121.4	834.1	2483.18	27.81	4281.63	202.47	7350.12	7820.12	404.88	394.3	6797.31	131.66	735.16	25.77	27.06	32.02	17.61	64.93	41.07	1052.54
181.01	85.91	4389.42	241877	241394	235828	295500	329725	325870	223765	168412	138848	2454.38	3211.5	2790.36	132.18	5562.94	2141.48	313.36	8560.82	3973.23	60.96	77.9	16.96	201.25	209.72	210.9	307734	198334	236095	79703.5	3055.11	6347.05	31.87	6347.13	647.94	38586	43531.2	1422.66	1507.62	4871.71	189.03	2673.1	67.14	74.18	16.19	5.75	368.06	45.5	16047.8
153.43	132.82	5137.62	219219	219227	218932	247731	291941	331297	300867	248819	204892	2563.85	4373.44	340.1	123.66	7173.04	4277.71	390.25	35368.9	6345.36	189.67	181.57	29.05	111.57	113.43	113.62	323738	11674.3	18976	21489.3	794.23	3570.21	46.64	5058.25	290.21	6513.1	7147.23	401	392.04	8990.48	169.89	1276.17	48.98	55.19	28.56	27.65	220.9	66.05	2934.47
153.43	132.82	5137.62	219219	219227	218932	247731	291941	331297	300867	248819	204892	2563.85	4373.44	340.1	123.66	7173.04	4277.71	390.25	35368.9	6345.36	189.67	181.57	29.05	111.57	113.43	113.62	323738	11674.3	18976	21489.3	794.23	3570.21	46.64	5058.25	290.21	6513.1	7147.23	401	392.04	8990.48	169.89	1276.17	48.98	55.19	28.56	27.65	220.9	66.05	2934.47
170.42	126.46	6178.93	228816	228785	227302	288404	340893	340693	253747	190871	159388	2705.34	4010.54	790.34	158.59	8061.47	3226.32	547.66	33293.4	2843.44	164.12	129.86	15.02	84.59	85.28	84.64	338680	2893.49	5475.44	7067.5	931.79	3200.75	46.69	5768.65	4041.74	11967.1	12994	972.52	981.56	9350.73	202.34	4933.09	109.69	125.57	131.03	37.57	111.17	35.09	2083.42
299.78	892.57	26763.7	196415	196796	196807	199775	251270	290426	354011	334285	290737	3187.76	6004.39	878.17	202.87	13725.2	29134.3	534.07	56895.4	9636.49	308.71	297.16	31.54	183.29	189.08	188.53	294929	118745	142242	70781	2163.93	5661.39	45.09	4639.99	4098.79	8154.36	8941.82	498.06	476.73	14716.3	872.02	1297.02	95.95	96.32	44.56	23.65	390.26	145.98	6687.48
305.88	198.41	16361.2	220098	220104	219448	285094	327102	342069	259270	193351	166151	2553.11	4443.27	802.56	176.63	8804.56	4150.32	1351.47	36842.4	10571.6	222.1	245.01	47.55	88.33	90.36	88.2	325168	5224.36	9112.74	10523.9	921.87	3612.55	44.77	7882.29	386.34	11033.3	11991.5	826.1	808.33	10041.9	187.92	483.37	39.65	37.62	169.33	29.04	313.32	61.24	2127.76
396.98	277.2	9901.61	205359	205365	205335	225935	279447	321170	355412	310161	263662	3342.98	5395.06	945.5	221.77	12187.2	5419.22	500.41	123884	14253.3	602.5	518.22	43.54	109.78	110.95	110.6	324281	9815.04	16845	17550	996.7	4227.39	57.62	8625.63	4610.54	12333.2	13582.1	688.66	681.58	12911	297.33	878.18	39.23	44.4	87.67	38.16	333.64	80.08	2234.87
278.64	194.29	4476.42	212882	212884	212773	239385	294293	338167	367578	311409	265686	3381.25	4927.86	971.61	268.87	13541.4	5593.7	599.82	129454	6326.26	533.39	414.89	27.81	70.17	69.3	68.53	346298	1090.1	2069.14	3095.64	981.27	3533.49	65.3	9496.97	428.52	16016.2	17209.6	807.65	786.89	14949.4	352.61	804.56	39.37	40.41	83.06	38.62	100.18	83.41	1300.07
156.99	378.48	22641.9	214357	214470	214303	249388	297346	346927	332419	269681	228659	3236.81	4657.09	328.89	134.89	9059.97	4663.85	744.93	88746	5218.32	381.52	297.84	35.85	120.33	122.85	121.3	324612	16252.6	26655.1	28607.2	994	3994.45	38.62	4704.05	2804.88	7688.86	8212.49	516.43	505.38	12476.9	290.48	1814.24	54.03	60.35	146.35	34.5	155.18	62.43	3096.05
119.48	171.14	9039.33	214949	214961	214730	243324	294278	322006	303958	242982	198852	2495.16	4407.8	405.47	135.52	7662.02	4357.64	533.47	42021.9	3858.69	206.56	166.11	20.4	100.38	98.85	97.57	321509	8517.28	14665.9	16732.5	799.16	3383.79	37.47	5373.61	1666.76	10709	11458.3	537.92	540.3	8820.14	164.52	885.91	29.58	32.16	145.98	21.22	114.77	51.38	2416.62
202.27	152.94	9036.62	218063	218064	217749	249564	296802	341761	312082	247195	214815	2712.75	4361.96	237.26	139.12	8036.75	4119.76	197.01	29247.1	8844.12	193.11	202.7	35.67	128.54	129.92	129.92	317747	19134.2	30043.5	31930	833.19	3915.64	40.73	4309.57	1850.81	3395.35	3770.9	244.19	224.76	11051.7	197.79	1434.55	42.03	46.1	107.75	16.18	329.67	62.77	3812.34
160.92	125.58	5028.57	220309	220358	219838	283519	337567	343916	274979	208453	171129	2676.08	4551.4	411.49	120.6	8221.58	4121.67	210.17	28346.3	5199.97	161.11	148.23	17.24	129.14	130.08	128.33	322896	27453	40775.3	34083.1	988.36	4170.99	43.19	6140.32	354.46	6962.89	7500.27	365.01	334.66	14768.4	234.66	539.49	33.62	33	26.92	16.56	195.76	81.96	3805.25
114.06	142.37	6713.31	215199	215205	215005	240078	292300	322345	307901	246832	202862	2574.82	4466.93	363.51	135.26	7508.66	4417.79	374.52	36491.2	4611.16	190.06	166.33	16.59	117.96	117.73	115.42	317188	17195.2	27721.2	28307.7	804.35	3762.89	36.84	3862.35	650.17	6774.25	7403.75	391.27	383.35	9774.15	179.65	1050.43	43.63	45.55	33.31	19.71	165.2	37.62	3476.04
173.4	965.29	33554.9	207261	207306	207236	220131	269473	305358	325814	273840	227105	2548.14	4734.05	330.86	125.02	9056.96	10267.4	316.13	35257.2	6308.08	200.66	201.84	63.53	130.2	132.25	130.82	310635	19294.5	29678.2	29345.1	741.77	3754.54	42.69	4019.02	272.44	5241.16	5786.29	325.96	311.69	11889.5	286.17	1321.59	48.37	52.22	558.02	29.08	226.22	56.7	3105.06
227.46	860.78	31756.6	220418	220274	218091	283638	313648	295667	203524	142538	111430	2293.1	3956.19	778.37	166.68	9124.59	161480	7118.24	31068.4	4494.37	185.38	179.75	31.79	208.03	216.1	217.17	276690	190460	208780	58045.9	2710.75	6289.89	45.42	3732.43	7435.57	20510	21233.1	2380.54	2311.9	14497.9	4110.81	13614.1	757.65	785.85	108.67	27.01	356.34	176.35	14421.7
207.1	123.04	3531.85	225452	225424	224871	252074	297524	336773	294225	228308	190058	2693.83	4025.27	384.39	146.76	8336	4019.21	287.51	32715.2	4200.71	165.88	149.88	21.36	90.78	91.05	89.79	336760	2922.48	5718.79	8865.9	986.02	3084.2	32.08	3650.86	2742.45	23236.4	24189.3	732.02	734.35	9040.05	180.92	2951.75	60.8	68.58	28.14	17.24	127.35	70.23	2409.39
142.6	128.12	4742.03	231970	231855	230016	280469	336398	344126	266214	201876	169508	2744.35	3909.37	309.49	112.19	8057.23	3356.06	157.98	34342.5	4699.48	174.49	157.12	19.34	73.9	76.57	76.47	346990	1053.57	2176.19	3642.01	1005.19	2703.04	24.67	3130.58	207.79	4112.89	4543.53	242.73	222.84	8894.82	155.38	819.35	23.95	25.19	54.18	15.8	120.56	29.14	1685.79
142.6	128.12	4742.03	231970	231855	230016	280469	336398	344126	266214	201876	169508	2744.35	3909.37	309.49	112.19	8057.23	3356.06	157.98	34342.5	4699.48	174.49	157.12	19.34	73.9	76.57	76.47	346990	1053.57	2176.19	3642.01	1005.19	2703.04	24.67	3130.58	207.79	4112.89	4543.53	242.73	222.84	8894.82	155.38	819.35	23.95	25.19	54.18	15.8	120.56	29.14	1685.79
142.6	128.12	4742.03	231970	231855	230016	280469	336398	344126	266214	201876	169508	2744.35	3909.37	309.49	112.19	8057.23	3356.06	157.98	34342.5	4699.48	174.49	157.12	19.34	73.9	76.57	76.47	346990	1053.57	2176.19	3642.01	1005.19	2703.04	24.67	3130.58	207.79	4112.89	4543.53	242.73	222.84	8894.82	155.38	819.35	23.95	25.19	54.18	15.8	120.56	29.14	1685.79
238.1	588.08	15276.8	195656	195910	195872	179021	230329	268705	349975	336069	300877	3359.77	5945.19	532.25	182.6	14386.4	10888.6	497.98	127894	7234.38	602	445.67	33.64	95.74	94.99	93.31	317711	8372.36	13494.3	14063.8	885.49	3668.34	55.93	6169.14	310.09	6977.31	7625.39	471.25	446.52	15088	459.39	1807.05	62.51	66.14	386.6	45.95	148.79	86.35	1702.54
135.06	535.14	19538.7	216956	216953	216574	239923	291638	317017	291948	230099	188731	2620.93	4395.49	213.66	129.5	9217.45	5461.97	460.87	38324	3350.02	196.58	173.37	18.59	79.65	81.17	80.66	333390	1694.11	3218.71	4867.23	861.82	2735.33	31.51	3739.48	209.79	11543.9	11946.8	482.51	469.67	9515.51	208.31	499.89	20.3	20.25	115.92	20.87	83.74	49.48	1513.95
263.52	127.14	4360.68	218158	218150	217579	288444	347518	371332	319963	252867	212595	3095.47	4667	766.77	152.43	10441	3050.76	202.54	33083.4	6188.63	177.66	180.94	20.21	167.64	173.61	174.32	311640	106254	133690	80111.5	2238.79	5452.48	28.14	4370.18	4054.81	11672.6	12382.4	481.93	466.77	11953	261.28	4612.83	100.91	113.5	19.71	14.7	301.98	89.27	7706.33
171.62	121.56	3901.33	218359	218378	218078	247943	293187	335809	307075	242339	210514	2657.36	4369.42	366.69	144.36	8840.66	4106.54	164.28	43283.3	4782.27	212.89	184.55	15.47	82.52	83.32	82.35	334772	2065.97	3990.37	6040.59	870.03	2937.12	31.54	4438.46	3377.26	7705.91	8330.46	340.34	332.04	8934.65	203.95	3708.68	80.14	96.22	19.45	19.32	122.31	54.61	1752.89
169.29	165.3	3390.45	209408	209360	209316	230632	276501	328569	356305	307867	272937	3396.89	5198.29	372.46	210.17	11692.5	5410.89	409.52	109124	5625.18	473.06	362.75	24.18	112.97	113.47	112.27	324623	14421	23564.4	24551.1	999.87	3885.8	41.27	4701.95	2206.72	7439.07	7888.45	467.84	428.6	16862.1	359.86	1055.26	44.17	46.71	39.99	37.91	137.28	80.81	2684.36
229.01	761.91	20716.1	191336	191819	191898	167757	213658	250552	338506	351831	324381	3513.12	6266.54	270.06	214.3	16002.7	15163.1	385.95	133468	7929.73	631.14	485.02	30.69	109.76	108.98	106.62	315894	12712.4	20173.8	19364.7	827.08	3572.27	36.42	4002.57	236.45	4337.78	4614.61	346.95	309.59	15667.6	539.58	1488.07	54.25	57.89	96.74	40.87	154.18	69.52	1827.68
94.41	200.11	6571.66	205851	205953	205936	213066	263614	297627	326342	287374	241445	2553.4	5004.93	202.3	181.61	9602.02	4895.33	252.66	44757.9	3200.3	225.27	186.13	19.25	115.83	118.09	118.18	312173	20786.9	30388.9	26396.1	779.46	3526.68	33.53	3769.69	5735.05	4316.99	4628.08	270.91	256.27	10406.4	242	1843.24	55.26	60.19	26.55	22.48	98.41	56.37	2815.46
200.17	160.7	5027.91	213849	213848	213723	245206	305415	351449	369920	308802	264677	3407.99	4773.18	309.16	218.31	11061.7	4742.71	219.23	93710.3	6990.78	412.32	327.28	24.38	109.3	110.73	110.43	329076	10209.9	17470.4	20557.8	1003.5	3582.41	34.83	3452.09	5159.45	4989.64	5393.39	355.86	315.43	15737.9	317.4	891.81	35.18	35.55	189.8	34.09	185.53	53.61	2621.59
203.82	128.33	4009.1	217273	217219	216926	251021	295334	332767	299671	234890	202372	2541.33	4389.77	414.42	138.71	7205.39	4329.41	361.63	40921.8	5157.12	216.79	199.01	18.31	113.87	115.33	114.95	318558	17576.4	27850.7	27492.3	781.92	3708.23	42.06	4283.45	10910.2	15068.9	15875.5	577.98	578.47	8422.34	210.74	6605.97	140.62	162.53	76.91	22.42	193.88	78.2	3682.91
379.41	168.76	3679.56	210503	210508	210462	234293	280112	330371	348052	294450	248839	3350.4	5012.9	395.62	256.05	12439.8	4738.43	574.92	72203.9	11833.8	364.52	356.28	27.54	112.77	113.17	110.55	322774	15236.6	24419.9	25345.8	974.63	4036.89	45.73	6122.58	395.58	10574.3	11053.5	607.51	556.3	17431.2	322.87	1159.29	49.59	53.49	46.24	25.81	323.62	99.23	3039.11
219.08	1050.23	32843.4	203381	203562	203546	210450	253702	297146	327116	288100	242995	2513.56	4875.7	683.03	141.55	8718.88	10963	418.45	44121.7	7200.36	242.29	227.98	32.65	123.14	123.76	123.24	304525	26096.2	37649.4	33247.7	764.22	3967.13	45.56	5851.84	4819.37	12740.9	13940	581.72	584.44	9972.21	267.75	2751.78	69.04	80.45	111.92	26.02	238.62	57.51	2998.75
136.01	161.46	4094.47	203527	203566	203543	211131	254540	296809	359612	324215	278883	3342.05	5417	399.54	246.1	12819.3	4507.39	514.33	62128	4824.71	306.76	242.28	26.56	171.8	170.37	164.5	307829	52296.4	71752.2	56497.7	1447.31	4825.77	32.16	4141.77	257.31	5827.74	6341.09	422.12	388.22	26431.2	512.28	8977.68	215.02	244.46	130.5	31.68	179.4	70.75	4624.43
431.12	150.41	6039.37	214505	214459	214239	245957	288979	329237	304054	240517	206729	2604.04	4501.07	3186.31	200.5	8667.38	7487.4	635.26	32275.3	7981.18	196.81	201.31	22.88	118.42	120.61	119.23	317359	14421.2	22744.1	23779.8	817.42	5336.1	96.69	19449.1	804.91	57917.3	65310.6	2162.09	2276.59	12951.5	242.66	1272.84	49.89	49.61	45.7	20.07	268.28	101.29	3220.63
353.02	316.47	7196.16	192087	193199	193254	165612	212035	255508	334208	350374	333972	3497.75	6293.85	335.13	218.43	14965.9	7754.42	708.65	109723	11589.2	548.26	497.63	44.02	145.2	142.99	141.72	303718	44201.8	61663.2	45935.7	1330.61	4569.82	51.86	3979.95	16012.7	7219.49	7655.06	528.86	487.49	21177.2	612.32	1466.03	77.06	80.29	62.54	45.15	337.22	87.19	3939.7
206.45	163.48	5367.89	214262	214255	214169	240183	299010	341801	357525	301038	257740	3312.05	4825.68	1111.21	190.08	10623.2	4604.87	180.52	101014	6167.27	430.41	331.48	21.18	104.69	105.73	105.11	329650	8821.05	15303.3	18306.2	1007.59	4084.36	52.82	7786.36	4988.89	13679.1	15256.1	640	633.34	13439.8	287.03	853.24	25.56	26.86	34.52	29.13	153.32	42.16	2403.47
195.23	100.34	4802.44	231708	231522	226637	297035	341005	332446	237041	175609	144127	2664.68	3815.86	367.18	95.03	6590.72	2533.25	1661.66	8755.88	4919.67	76.59	98.98	18.9	214.22	219.56	221.63	299568	210853	239832	67880.5	3037.47	6424.32	20.73	2253.67	133.87	4805.83	5141.76	692.09	675.38	6234.97	203.4	5572.58	135.5	152.52	70.3	17.77	414.8	53.95	16732.3
326.88	607.62	14304.8	207381	207408	207329	255162	298473	334343	315533	258068	222116	2906.92	5344.14	340.72	175.57	12565.6	23059.2	496.5	91373.5	7882.32	440.96	369.25	33.6	121.16	125.24	126.59	318875	26493.1	37968.9	30158.6	1031.02	3861.51	27.8	3105.91	4203.14	3284.81	3521.19	311.4	261.62	14180.6	599.39	4950.16	130.62	142.5	46.18	29.78	227.21	80.01	3076.16
140.6	162.94	4646.01	210766	210773	210656	236111	291291	330981	352122	294632	249948	3319.67	5029.8	217.35	166.24	10091.9	5034.59	204.06	119009	5857.22	510.03	396.53	18.64	103.82	102.58	100.32	330432	7031.41	12418.7	15195.5	1009.86	3357.56	24.05	2312.34	999.48	5116.05	5432.85	311.91	285.44	11772.4	268.14	657.92	29.2	30.96	16.12	36.72	135.64	29.68	2111.16
138.99	170.11	5370.57	215473	215488	215417	237125	295099	339973	358377	301903	258047	3280.8	4655.04	619.54	250.59	9799.73	4055.97	216.93	59722.3	4287.26	284.11	221.54	20.57	148.01	148	145.55	322031	37954	57368.2	51429.3	1360.16	4583.52	42.55	4724.6	314.85	8120.34	9020.41	478.37	439.47	19967	341.06	2395.86	63.64	67.76	193.69	27.1	161.35	51.7	4637.33
163.77	759.47	39598.1	210173	210138	209601	273972	314800	316786	253866	188407	147941	2599.63	4678.07	1247.52	154.88	7854.02	34617	1428.04	14239	4259.64	99.55	116.22	26.53	257.16	262.37	264.4	280311	276873	289787	35464.7	3162.03	7447.53	45.2	3642.3	10844.4	12853.3	14530.2	860.79	862.7	7620.24	1092.16	1878.63	160	160.06	74.61	18.5	351.61	93.26	17931.1
146.49	595.56	36400.7	215090	215119	214780	247023	293013	329769	298993	237814	206578	2597.78	4373.29	423.54	142.9	8257.94	5071.36	276.09	36568.5	5562.06	187.23	172.7	20.96	99.22	100.93	101.26	326256	6944.33	12200.8	15238.2	800.55	3338.88	38.27	4737.34	234.08	6093.48	6772.31	337.04	330.09	9793.54	196.65	1433.49	41.66	47.29	42.36	20.34	160.17	44.36	2219.16
252.88	771.58	17962.5	217418	217383	216730	308823	356507	342607	254673	191721	157133	2832.97	4585.99	448	165.41	11847.5	39358.1	770.36	85378.9	3078.33	380.21	271.36	14.44	89.57	92.76	93.94	330077	6011.58	10556.9	11460.2	987.9	3246.74	34.92	4069.54	1652.66	8920.92	9209.91	508.54	451.93	15103.8	804.1	5949.99	160.16	176.06	27.92	24.54	73.42	95.5	2248.76
104.21	346.06	10359.5	217552	217466	217062	280313	327356	330675	262359	195804	157353	2549.63	4552.01	189.88	127.22	9077.03	4881.14	902.97	34654.9	3426.25	171.39	146.51	12.46	102.77	106.94	107.33	323956	12033.5	19185.7	18554.4	832.26	3404.94	30.98	3141.23	1885.34	3553.7	3743.47	449.59	420.38	10939	214.05	351.38	23.05	23.85	15.81	19.14	103.43	47.01	2763.46
104.21	346.06	10359.5	217552	217466	217062	280313	327356	330675	262359	195804	157353	2549.63	4552.01	189.88	127.22	9077.03	4881.14	902.97	34654.9	3426.25	171.39	146.51	12.46	102.77	106.94	107.33	323956	12033.5	19185.7	18554.4	832.26	3404.94	30.98	3141.23	1885.34	3553.7	3743.47	449.59	420.38	10939	214.05	351.38	23.05	23.85	15.81	19.14	103.43	47.01	2763.46
236.59	130.45	3190.8	212909	212911	212760	240918	300043	341259	351021	291808	248382	3373.31	4766.01	355.83	190.14	10129.5	4245.06	300.03	74868.8	6715.24	327.77	275.15	24.48	117.07	119.54	115.83	327867	14999	24605.8	26590.4	990.13	3875.72	33.11	4000.83	2663.48	5548.38	6137.47	376.33	353.81	13977	262.15	6790.88	141.29	165.57	35.35	25.36	192.69	74.98	2912.07
147.06	144.1	5678.02	218058	218052	217606	250733	303774	333845	308909	243015	199983	2603.86	4453.42	170.59	145.41	7911.28	4570.19	257.2	36895.6	6319.54	195.16	184.94	25.13	105.52	106.27	105.78	326584	12227.6	19590.7	21114.4	793.52	3296.92	26.15	2330.09	1373.07	9059.77	9325.51	375.86	348.68	10116.6	209.01	1633.31	42.64	48.89	35.46	21.03	194.29	37.45	2794.09
187.01	669.8	21349.3	209698	209691	209247	267715	308754	317589	269074	204194	160466	2611.45	4815.56	912.19	132.51	7687.7	33663.3	767.65	13768.5	7743.52	114.42	158.62	33.36	284.2	291.42	292.54	276846	306366	326297	39997.2	3370.36	8257.61	38.15	3241.66	348.52	9159.91	10260.4	563.49	556.27	8840.8	1091.38	1891.29	176.26	175.64	173.36	16.82	704.42	90.14	22738.6
289.62	150.76	5662.85	216428	216424	216108	254437	309837	337959	304884	238853	196905	2640.57	4459.64	420.43	121.51	7760.65	4275.99	208.74	46040.9	10751	259.02	253.23	32.75	99.15	98.09	96.73	327089	6215.25	10892.5	13783.2	833.42	3235.31	30.2	4211.37	254.46	5764.38	6468.13	313.12	308.2	7818.01	154.73	6048.2	123.75	147.55	95.78	22.72	306.76	37.31	2251.88
375.54	105.35	4942.52	225789	225672	223916	292779	335987	344287	244977	181880	157949	2671.76	3989.2	1124.28	135.95	7017.84	2512.36	214.73	9775.48	15797.5	120.91	231.82	41.16	218.86	225.58	229.76	296990	239777	263766	58982.3	2975.41	6804.34	27.14	4252.73	8144.36	11930.1	13414.7	520.35	532.91	7983.41	252.7	2694.26	69.65	76.84	72.06	13.24	1378.29	102.29	18615.8
183.95	158.59	11517.1	218559	218519	218116	251856	295282	324197	290397	237065	193674	2498.37	4282.85	834.95	129.8	6991.83	4317.43	1156.02	33249.6	6253.77	185.66	183.9	39.01	117.16	117.9	117.13	317055	14124.5	22507.7	23996.9	762.75	3933.89	59.52	7707.41	558.35	16719.8	18335.5	946.58	966.36	8535.28	159.72	1385.69	50.26	54.46	623.43	30.46	243.34	49.93	3090.51
178.81	111.63	3173.67	224663	224619	222614	319415	359374	343282	238825	180986	150332	2831.48	4240.84	171.95	105.21	8399.03	2628.7	1388.34	32579.8	6166.86	175.36	171.43	22.25	134.72	138.96	138.99	318528	53253.8	72015.5	51244.7	1511.83	4543.68	29.72	2888.93	219.43	3231.26	3258.87	572.44	498.68	10112.3	199.53	508.31	26.05	26.36	45.51	20.48	285.7	66.08	5492.91
233.61	149.93	5877.66	216175	216223	215985	244830	289267	330324	308550	246049	212432	2552.25	4360.75	928.04	130.36	7163.89	4419.69	585.75	35279.1	5306.45	176.44	161.82	17.21	117.69	117.98	115.96	319351	22004.7	32885.9	31248.4	846.5	4182.71	51.69	7717.88	2311.63	17869.5	19854.3	814.47	839.12	10836	204.17	7381.93	159.12	181.64	33.25	21.26	197.74	51.96	3555.26
233.61	149.93	5877.66	216175	216223	215985	244830	289267	330324	308550	246049	212432	2552.25	4360.75	928.04	130.36	7163.89	4419.69	585.75	35279.1	5306.45	176.44	161.82	17.21	117.69	117.98	115.96	319351	22004.7	32885.9	31248.4	846.5	4182.71	51.69	7717.88	2311.63	17869.5	19854.3	814.47	839.12	10836	204.17	7381.93	159.12	181.64	33.25	21.26	197.74	51.96	3555.26
398.09	607.15	13654.6	199006	199065	199045	202535	245389	285865	345359	324134	282602	3309.97	5711.8	1064.92	209.38	17169.8	13358.3	1147.09	157672	8010.22	727.82	534.26	33.46	63.32	63.15	62.26	286783	414.98	793.98	1132.78	700.39	3270.96	79.28	8773.18	925.97	23777.9	25099.2	1050.99	1058.6	10627.5	407.69	1679.55	62.25	65.84	30.27	44.21	90.79	90.15	1554.44
233.61	149.93	5877.66	216175	216223	215985	244830	289267	330324	308550	246049	212432	2552.25	4360.75	928.04	130.36	7163.89	4419.69	585.75	35279.1	5306.45	176.44	161.82	17.21	117.69	117.98	115.96	319351	22004.7	32885.9	31248.4	846.5	4182.71	51.69	7717.88	2311.63	17869.5	19854.3	814.47	839.12	10836	204.17	7381.93	159.12	181.64	33.25	21.26	197.74	51.96	3555.26
224.23	228.59	10553.2	214263	214268	214066	235389	292962	338578	349113	291660	247878	3379.41	4797.06	335.46	166.15	10721.6	4261.56	308.51	83672.9	5735.14	378.34	289.4	24.43	119.36	120.13	117.51	330107	10283.3	18134.8	22061.1	984.52	3821.12	43.9	4533.12	10727.2	6097.47	6634.5	366.89	346.88	13319	255.87	4404.12	127.01	145.48	89.97	32.55	167.97	93.7	2946.81
161.73	191.01	13454.8	216599	216562	216302	249739	296862	334625	303647	239517	206508	2612.28	4455.92	430.05	132.69	7448.82	4471	338.96	34938.9	5988.96	193.12	191.68	22.64	122.86	123.46	122.06	316529	16900.7	27251.6	27750.4	774.8	3909.33	50.69	5507.95	4668.22	7217	8011.45	411.26	395.65	9836.06	208.36	1043.4	41.8	44.32	93.08	22.12	219.61	61.87	3522.35
316.6	81.83	3199.98	241299	240172	231486	288904	314358	286717	193381	142884	115199	2368.02	3298.68	654.6	90.51	6382.02	2145.56	1015.47	11517.9	4494.58	76.39	91.51	16.35	171.14	176.71	177.11	313660	162225	182907	50842.7	2501.2	5346.65	24.45	2885.37	2705.43	9236.7	9931.81	600.36	574.62	4439.45	177.81	18375.6	399.96	462.87	73.57	15.02	407.66	51.06	14239.1
180.69	95.11	7369.2	242626	241878	229799	286816	314750	292153	202618	150269	121967	2349.08	3108.67	1941.45	103.45	4558.36	2028.85	649.18	6349.9	6772.89	66.46	103.98	23.53	226.19	232.06	233.94	301164	254016	282471	65829.8	3288.61	6758.69	29.75	4734.38	3013.23	25666.9	28579.9	1106.76	1147.6	5831.89	199.07	1191.28	50.16	49.25	113.41	18.38	715.84	59.63	20753.1
168.83	184.84	6533.29	213353	213456	213362	242756	301186	343142	355407	298540	255595	3321.04	4779.73	332.87	160.28	9626.01	4720.01	164.75	103049	6332.33	435.19	325.18	21.39	113.51	113.3	110.34	328631	14136.9	23391.4	25723.1	980.05	3988.14	47.77	5681.71	4761.65	5281.95	5824.84	328.54	310.25	12789.9	303.68	1393.7	49.59	51.65	134	36.74	185.28	126.7	3127.71
168.83	184.84	6533.29	213353	213456	213362	242756	301186	343142	355407	298540	255595	3321.04	4779.73	332.87	160.28	9626.01	4720.01	164.75	103049	6332.33	435.19	325.18	21.39	113.51	113.3	110.34	328631	14136.9	23391.4	25723.1	980.05	3988.14	47.77	5681.71	4761.65	5281.95	5824.84	328.54	310.25	12789.9	303.68	1393.7	49.59	51.65	134	36.74	185.28	126.7	3127.71
401.43	89.13	5680.38	238359	237809	232458	287892	333971	325270	237365	179030	148412	2561.09	3337.03	881.5	98.01	5838.56	2408.02	298.55	6491.83	15348.1	106.48	212.56	41.92	226.38	230.87	232.58	300396	245610	287279	71549.5	3229.03	6711.46	24.45	2775.63	4951.26	10078	11317.9	464.48	479.41	7279.58	221.94	7713.41	178.07	202.22	176.13	10.05	1552.59	61.6	21799.8
216.57	161.49	3275.99	199483	199900	199983	182540	234532	274160	356354	348718	310795	3291.72	5761.73	248.69	221	12862.9	4371.59	415.83	75823.3	6784.01	369.65	309.82	26.77	145.76	144.86	141.5	310101	35525.8	50800.7	43471.1	1135.21	4203.95	31.79	2744.15	5450.37	10507	10911.8	518.92	487.79	19557.9	385.64	2165.16	58.39	64.51	45.3	32.41	180.73	54.09	3220.96
233.03	169.63	6180.27	239323	238131	221259	294570	302509	268280	169826	119824	92718.4	2110.81	3600.6	1676.09	145.63	7871.6	2101.04	412.03	25646.7	3868.94	146.21	138.58	19.81	108.34	111.31	112.53	325451	15215.7	23988	20055	1012.87	4018.47	36.08	6319.27	319.69	25849.3	27659.2	998.68	1007.58	7179.05	221.08	2548.28	70.73	75.75	100.43	17.76	184.7	48.79	4661.22
405.15	145.8	3346.98	213880	213858	213744	246006	306638	347334	354511	296604	253522	3337.61	4762.4	165.59	207.22	12239.5	4526.76	315.95	113217	13157.6	533.8	454.35	36.68	85.68	86.77	85.65	339365	2475.33	4824.62	6901.88	1078.14	2894.85	25.4	2470.29	186.48	13221.3	13423.1	525.24	490.53	11001.4	270.75	1200.22	43.51	45.61	26.01	28.5	261.87	46.01	1855.69
237.14	144.3	6048.5	216085	216065	215680	242185	294169	322382	305995	242953	199418	2538.53	4459.7	525.15	160.17	7868.02	4368.8	743.7	28328	6412.96	168.42	165.23	19.65	124.41	125.03	124.18	315468	17956.4	28913.6	28755.2	827.69	3953.85	53.09	5964.37	7806.01	21259.9	22485.1	863.03	875.82	12772.2	240.34	2120.82	75.33	80.9	28.69	21.73	244.32	86.55	3561.87
237.14	144.3	6048.5	216085	216065	215680	242185	294169	322382	305995	242953	199418	2538.53	4459.7	525.15	160.17	7868.02	4368.8	743.7	28328	6412.96	168.42	165.23	19.65	124.41	125.03	124.18	315468	17956.4	28913.6	28755.2	827.69	3953.85	53.09	5964.37	7806.01	21259.9	22485.1	863.03	875.82	12772.2	240.34	2120.82	75.33	80.9	28.69	21.73	244.32	86.55	3561.87
368.62	554.96	15874.3	213714	213712	213484	287767	330623	347415	278046	213254	172734	2913.09	4902.39	498.7	179.91	11995.9	11782.9	437.36	77438.1	8449.98	374.4	335.04	27.16	99.54	100.99	99.26	326802	10982.1	18325.9	17836.9	948.08	3673.95	45.6	4691.53	245.55	4555.24	5069.77	360.49	320.63	14288.6	438.34	6846.88	152.81	174.57	140.84	31.32	229.87	77.68	2548.14
116.98	93.43	4950.76	243563	242697	235380	291007	315946	307294	206436	152859	131141	2414.45	3134.03	1601.98	106.47	5166.47	2055.56	491.32	7177.31	3341.23	51.38	64.22	19.95	207.94	214.17	215.65	305060	179209	215081	83568.2	2979.41	6041.88	30.37	4248.82	256.77	20031.2	22218.4	867.72	904.11	6146.72	187.52	2200.64	59.95	67.11	14.44	11.64	301	48.06	14819.3
233.08	141.04	3673.18	214656	214616	214479	250032	297839	343350	322114	256822	213232	2764.05	4497.09	309.06	162.32	8942.21	4457.7	206.11	23126	8839.68	150.78	194.73	25.45	131.19	133.57	132.87	319863	22541	34458.9	33249.6	897.46	4151.43	34.71	5773.49	355.94	4558.32	5026.52	317.23	279.48	16229	259.39	969.92	35.19	38.96	25.39	18.05	352.97	84.92	3899.99
263.18	125.05	4174.04	218089	218074	217305	282196	332060	341198	272521	205300	167657	2626.41	4593.97	1832.91	175.35	10041.8	4448.94	192.72	51319.5	4185.97	251.76	206.63	17.02	71.38	73.11	73.03	336887	1472.23	2773.57	3691.7	835.6	3983.23	77.95	12268.8	2528.64	28364.2	30755	1009.71	1031.32	8915.98	196.14	756.59	25.69	26.77	22.02	19.97	83.7	55.64	1404.86
120.57	584.75	27838.4	232228	231758	226891	289615	317499	293168	196935	140405	110749	2389.71	3527.71	865.25	88.08	4969.12	20249.6	431.48	9021.16	4709.39	76.53	99.23	21.98	241.46	251.14	249.71	292063	288725	307874	42413.3	3331.5	7190.38	21.57	2621.86	176.07	10636.1	11687.9	516.28	513.15	5276.14	591.51	1037.18	103.82	101.99	239.81	12.44	499.55	52.97	21451.8
155.25	1185.03	36413.9	209605	209615	209556	223853	274596	308051	317055	266202	221744	2574.97	4591.89	408.77	159.98	8590.78	8484.97	198.69	42466.3	6088.87	218.21	220.18	22.24	108.31	110.68	109.94	316142	10152.1	17220.3	19026.5	758.58	3324.19	41.93	4161.38	250.12	5170.18	5813.59	301.77	292.79	10570.2	240.61	1854.22	54.11	59.53	20.9	20.66	176.42	50.96	2498.23
328.06	929.18	24616.4	196481	196769	196779	201414	246013	292808	347611	324140	292277	3163.19	6022.44	602.62	195.78	13516.8	32866.6	1060.11	53177.6	10143.4	296.49	296.49	44.88	200.34	203.45	203.82	290972	145354	170218	74745.9	2414.23	5979.09	44.52	5592.86	6263.52	6848.86	7409.35	573.23	531.54	15339.9	953.72	899.2	92.51	90.81	193.41	32.59	442.12	142.03	7586.85
297.58	104.64	2525.25	225222	225225	223232	318353	374190	359774	259773	200659	169689	2992.8	4265.48	404.56	115.74	9031.02	3059.52	305.5	42075	10352	237.26	245.12	28.26	131.96	135.93	136.89	322827	39960.4	56106.2	44036.4	1339.51	4218.45	28.86	2743.07	4572.94	6139.83	6476.63	336.55	310.48	7549.02	177.04	1023.18	32.86	35.62	13.44	16.28	416.34	50.17	4586.77
149.38	202.46	8672.62	232378	231990	226799	288008	328682	320468	228284	167502	136524	2522.75	3644.43	567.42	99.31	5432.61	4191.52	1086.27	6808.43	5687.08	69.53	108.84	23.86	261.07	273.26	276.08	288888	318523	340589	51459.5	3409.92	7678.71	34.87	2780.43	180.39	6907.99	7604.04	591.92	587.82	5499.3	297.56	1663.53	71.04	72.38	31.96	14.52	650.09	71.86	29324.3
181.82	222.44	8473.2	235099	234496	228637	309749	346821	321499	218170	161018	130987	2367.24	3839.15	194.39	96.74	7144.88	3285.48	957.87	32424	5760.9	179.56	177.9	20.37	128.66	132.12	133.05	318488	42855.1	62395	47572	1316.3	4497.16	19.2	2626.04	162.09	2877.04	2923.28	449.83	390.93	7676.11	237.87	726.12	26.74	28.66	16.19	18.76	313.4	68.57	6932.67
233.08	141.04	3673.18	214656	214616	214479	250032	297839	343350	322114	256822	213232	2764.05	4497.09	309.06	162.32	8942.21	4457.7	206.11	23126	8839.68	150.78	194.73	25.45	131.19	133.57	132.87	319863	22541	34458.9	33249.6	897.46	4151.43	34.71	5773.49	355.94	4558.32	5026.52	317.23	279.48	16229	259.39	969.92	35.19	38.96	25.39	18.05	352.97	84.92	3899.99
233.08	141.04	3673.18	214656	214616	214479	250032	297839	343350	322114	256822	213232	2764.05	4497.09	309.06	162.32	8942.21	4457.7	206.11	23126	8839.68	150.78	194.73	25.45	131.19	133.57	132.87	319863	22541	34458.9	33249.6	897.46	4151.43	34.71	5773.49	355.94	4558.32	5026.52	317.23	279.48	16229	259.39	969.92	35.19	38.96	25.39	18.05	352.97	84.92	3899.99
1368	104.99	3483.18	212939	212938	212825	247872	295119	338855	330074	269193	225576	3288.26	4870.76	5093.38	437.29	90621	5367.76	2440.64	34708	50867.2	428.94	700.2	115.81	102.85	103.54	101.99	321784	6512.76	11830.6	13608.2	1068.34	3831.14	51.58	7535.08	1427.02	21121.9	22367.6	1135.55	1118.78	56627	1384.28	321555	10944.3	12501	958.55	41.59	1423.96	100.83	3095.54
242.42	116.92	2910.54	220094	219958	219302	316362	363346	369982	272520	209532	182846	2909.85	4624.76	572.85	156.38	10163.5	3206.88	434.48	45685.6	6355.06	236.63	213.8	21.39	135.57	137.81	138.68	320740	46771.1	63167.3	45706.4	1396.21	4476.53	31.07	3854.89	3949.69	11244.8	11812	528.66	495.83	10238.4	248.48	1482.87	52.75	54.79	22.34	22.18	239.64	80.87	4872.72
255.1	118.77	3533.75	224053	223812	220346	280936	325057	327750	245364	177412	142477	2518.77	4113.71	218	117.53	6771.09	3571.87	394.54	8989.22	10879.1	106.87	176.57	35.07	246.28	256.77	258.54	291070	285995	310278	46246.5	3197.71	7583.27	22.36	2650.73	2422.01	2509.87	2666.64	268.75	241.75	9458.37	271.52	840.01	280.13	273.79	46.93	20.6	1100.44	84.21	24961.2
224.29	199.63	6605.9	211967	211988	211949	232264	280427	336357	369418	319649	284941	3354.63	4905.79	390.7	234.71	11592.6	5070.17	393.77	90359.1	6560.23	403.74	341.25	26.66	116.01	116.92	115.37	329117	10360	18007.4	21346.5	983.51	4177.81	47.74	8882.44	461.81	7309.89	7854.79	501.8	457.83	16886.4	343.29	1314.5	58.93	60.45	131.32	31.84	171.99	142.3	2652.54
126.59	285.74	98010.3	235584	234720	221312	279695	297197	274610	187568	138170	110827	2240.52	3147.74	337.88	61.45	4243.68	2041.78	622.04	5856.92	4461.95	58.86	84.93	17.41	223.9	233.26	233.52	297123	280870	306784	53940.7	3332.85	6875.37	19.27	1430.37	150.04	3911.71	4274.16	361.53	336.84	4600.02	153.8	3353.16	78.51	88.1	23.15	8.68	516.57	35.23	24031.1
251.69	530.91	17883.3	219762	219629	217833	287224	336421	339817	264617	200759	165075	2659.18	4192.54	893.61	140.81	8412.55	40403.8	538.46	11751.8	9610.43	113.98	173.15	34.76	268.32	274.29	276.53	284114	296260	340020	62262.6	3448.48	7822.06	30.46	2828.74	5090.39	8566.99	9446.88	449.86	441.35	14318.7	1260.19	11457.1	402.66	434.02	59.22	18.08	913.65	98.21	23147.9
199.8	358.47	7732.14	177597	183760	184577	120887	174493	220362	296085	333719	337878	3586.72	6923.3	558.03	219.59	15259.8	10700.3	590.26	151807	6890.37	706.33	526.67	29.39	139.7	142.5	142.2	300178	39892.2	52386.9	35953.9	1202.74	4462.22	57.2	5771.77	3727.97	7697.7	8300.16	568.98	533.15	18401.4	669.41	1223.05	59.12	59.94	31.71	52.62	147.79	90.26	2661.2
159.19	661.17	22656.9	212382	212338	211319	280399	315755	307049	235274	169532	130341	2505.37	4558.47	469.71	109.41	6739.12	33541	2186.38	11351.4	5435.1	99.05	128.11	28.56	306.45	312.59	314.38	274272	307477	325696	34397.3	3436.85	8466.15	41.34	3835.22	285.34	8245.66	8695.73	882.06	841.58	7967.53	1004.6	1924.63	199.34	197.46	31.33	17.16	536.25	136.7	25306.1
195.23	100.34	4802.44	231708	231522	226637	297035	341005	332446	237041	175609	144127	2664.68	3815.86	367.18	95.03	6590.72	2533.25	1661.66	8755.88	4919.67	76.59	98.98	18.9	214.22	219.56	221.63	299568	210853	239832	67880.5	3037.47	6424.32	20.73	2253.67	133.87	4805.83	5141.76	692.09	675.38	6234.97	203.4	5572.58	135.5	152.52	70.3	17.77	414.8	53.95	16732.3
335.35	389.07	11055.1	224335	223908	218971	318387	339934	315981	202981	156655	126598	2419.3	4297.48	594.7	134.71	9861.91	4636.04	902.93	34243.4	4715.05	191.41	168.09	23.45	141.82	146.77	146.81	307364	66191.7	85986.7	54665.4	1533.8	4787.01	33.14	2909.28	3873.6	30736.6	30660.1	1126.98	1053.11	11157	373.75	2544.52	74.07	79.67	64.35	22.96	255.42	74.28	7196.9
288.98	137.65	3163.79	212069	212056	211968	239403	296272	337896	357991	301066	256218	3325.64	4940.89	432.06	177.86	11066	4587.79	246.94	114296	4799.54	487.69	361.66	20.35	100.99	101.22	99.84	334942	5806.05	10275.2	12552.2	1013.4	3355.18	33.94	3799.88	199.73	9608.65	10160	418.05	402.05	9815.8	223.1	13235.4	267.55	315.38	117.23	34.67	107.84	33.99	1909.98
292.74	120.73	4395.96	231105	231023	229046	282431	338660	345310	263931	200143	168102	2677.15	3963.92	2029.16	234.4	8264.38	3282.89	439.95	33127.9	3768.26	162.94	135.64	21.08	82.05	82.62	82.74	334866	2818.08	5313.79	7470.16	987.65	4138.91	74.27	12556.7	6503	41308	44586.6	1434.88	1482.33	11020.2	219.87	1270.15	37.88	42.15	18.74	15.89	100.13	39.29	2017.52
229.03	115.5	5415.91	232637	232362	229257	289014	331475	342266	248687	196525	164308	2601.58	3808.06	208.14	128.68	7297.5	3326.58	1937.48	26199.8	8414.79	160.11	182.37	27.2	102.95	103.65	102.63	335181	3505.91	6835.46	9201.92	1031.59	3095.18	32.56	3392.86	329.94	8676.84	8934.39	830.08	816.3	9467.03	179.67	414.73	21.31	18.61	40.19	25.95	280.17	46.62	2397.31
178.8	825.73	44035.5	202902	202951	202937	207113	256563	291357	320991	281759	237199	2576.84	4945.77	559.71	134.12	9807.72	10280.7	339.74	39472.3	6098.34	220.24	205.81	29.29	113.17	115.95	115.38	308836	15552.7	23990.3	23883.5	729.14	3697.04	44.73	5578.32	6489.6	6508.87	7381.54	391.19	385.31	10723.3	270.96	746.53	35.36	37.41	77.25	22.49	176.01	59.49	2537.75
285.25	817.54	24961.3	202420	202627	202623	203531	246755	290068	325615	290485	258119	2565.59	4960.35	602.45	157.24	9580.27	11197.5	508.28	32691.9	9803.96	198.75	235.41	31.49	129.7	132.2	131.08	302846	29725	42508.6	36445.8	820.14	3984.86	36.41	4433.62	9708.13	8632.2	9689.07	491.39	492.04	14088	343.68	1819.88	58	63.87	40.15	22.95	333.72	65.39	3381.82
303.13	221.13	5697.66	198575	198713	198777	180742	232645	271540	356873	349301	311714	3430.45	5805.48	1189.62	222.6	13391.1	5551.33	375.72	92116.3	8428.06	447.95	363.11	29.74	132.8	132.95	129.43	313005	31077.6	45162.6	40522.7	1082.27	4868.96	52.38	8607.08	414.41	19647.5	21320.7	852.82	836.94	18258.9	367.33	3175.26	94.52	101.02	21.06	31.48	237.12	81.27	3265.44
461.21	148.91	4489.66	219436	219451	219261	246723	307749	347642	346405	287507	246662	3348.73	4367.82	808.79	188.99	12479.4	4187.53	558.69	85755.6	13709	398.98	381.97	35.55	94.49	95.95	94.67	338929	4112.57	8125.65	11559.8	1089.58	3500.34	40.33	5493.78	2733.52	17815.8	19016.9	745.9	746.72	15604.4	332.6	13205.8	267.87	316.9	37.52	31.66	324.77	68.7	2352.02
292.02	113.44	3501.69	226922	226899	226200	250206	297395	336127	296879	231736	192800	2679.25	3891.26	503.17	133.62	7621.13	3801.65	208.37	28275.2	9624.17	171.34	206.25	25.96	99.19	98.7	96.96	336216	3249.41	6342.07	9908.22	995.31	3340.42	40.05	5196.12	3502.97	16707.2	17866.2	596.25	596.08	12531.4	228.03	857.07	35.27	35.9	22.33	13.68	304.33	92.82	2628.88
137.19	94.24	12243.7	245076	243347	230429	275802	290482	257561	173076	128048	101972	2235.03	3080.01	265.78	61.7	4056.46	2001.59	539.88	5435.19	7313.46	69.85	121.82	26.78	229.36	241.05	242.42	296649	279634	301133	51339	3362.04	6894.49	23.59	1979.75	857.35	3234.32	3492.71	318.51	292.62	5093.65	180.26	847.4	36.95	36.48	67.09	12.21	874.64	56.46	24144
168.19	290.95	27141.9	215110	215021	214704	295163	346257	346748	279597	213308	173214	2847.46	4844.44	492.87	160.66	10063.8	3067.36	301.75	32645.1	4994.48	181.94	167.93	24.98	169.09	174.43	173.42	308814	101878	122267	67457.6	2042.07	5249.68	33.34	3698.02	593.56	6842.32	7324.61	380.63	349.93	12332.5	267.35	1626.39	55.94	59.37	110.16	17.73	230.77	78.77	6332.19
696.46	138.55	6078.97	227276	227155	225867	259328	312627	329353	275785	211402	175337	2661.53	3959.23	1845.8	184.03	38545.7	4144.19	723.2	19798.6	26738.5	250.29	380.19	63.66	82.51	82.45	81.43	338091	1640.81	3303.9	5184.47	933.14	3033.42	43.58	5463.52	1240.77	9857.47	10602	506.24	501.18	34200.9	795.15	153254	3310.75	3870.07	341.83	22.09	737.27	51.16	2041.98
151.95	836.04	23352.5	215423	215287	213982	290277	320242	314959	222107	158781	132684	2464.15	4298.43	545.6	131.74	6515.15	207345	2325.92	30318.3	4127.19	180.46	171.33	28.27	279.68	288.83	289.67	272277	308115	324638	35051	3396.69	8087.52	54.6	2986.66	257.59	8120.74	8582.21	673.34	643.43	8284.91	4933.76	3870.97	830.37	822.57	67.21	24.68	401.45	199.43	23231
162.47	107.33	2930.25	231052	230982	229497	298962	368801	386397	301280	237097	205820	3184.04	3812.05	345.13	127.67	9433.7	3274.39	291.34	72393.9	3857.56	289.09	230.13	16.48	88.56	92.99	94.02	343580	3144.33	6367.41	9680.89	1132.23	3018.61	26.21	2205.84	2285.76	3558.37	3853.95	272.1	240.34	10232.5	191.98	1899.91	44.29	50.28	16.52	21.78	101.11	25.63	2087.16
116.08	629.37	20114.7	225452	225377	222821	287926	329845	322721	235249	172521	139653	2528.29	3884.65	458.73	97.03	5662.01	38529.6	400.93	10945.7	4771.16	82.83	106.38	25.45	255.21	267.63	269.42	285996	284459	305005	39480.2	3361.24	7540.6	32.18	1643.67	188.71	5719.09	6254.39	305.79	294.84	6444.78	1018.79	1031.4	168.72	166.02	42.6	19.91	458.21	54.51	21214.7
156.15	149.93	5599.56	216899	216853	216637	248745	294761	337438	312002	247347	214505	2713.35	4481.69	339.78	151.6	8402.9	4277.2	219.22	27779.3	5979.86	157.99	162.02	22.9	126.08	126.42	125.55	317262	17127.9	27585.8	28465.9	848.22	3797.65	41.94	3951.76	3110.5	5851.71	6363.52	332.62	306.88	13384.1	225.59	780.35	30.53	31.6	106.15	18.21	211.24	50.48	3417.32
234.31	746.47	25283	210209	210241	210168	231318	273326	317050	316677	259056	212398	2514.26	4628.21	370.97	128.83	9053.79	11004	419.35	31154.3	8274.01	183.39	201.53	28.66	115.5	115.85	114.91	317927	12952	20718.2	22436.2	780.57	3467.32	27.46	3687.24	2486.62	6548.4	7136.33	387.56	375.46	12352.5	298.41	2862.21	79.58	89.15	126.81	24.02	252.14	58.63	2619.33
180.17	243.89	10784.5	211573	211563	211447	244612	302263	343100	348747	289388	245380	3376.91	4926.03	583.1	259.16	11773.4	4693.79	269.41	89044.1	4714.71	397.5	287.84	20.86	122.41	122.72	118.34	324835	19826.5	31403.6	31528.8	1054.78	4247.19	43.31	5973.01	11040.5	7591.58	8310.4	449.11	412.45	16426.1	358.39	2631.88	118.48	123.77	524.85	39.82	161.01	106.92	3634.11
186.21	292.98	17461.4	226646	226589	224564	288814	328216	335358	239287	174878	141991	2532.42	3846.51	909.5	118.59	5912.75	5997.56	1169.7	6941.8	8164.22	85.1	145.68	29.32	256.24	263.57	266.66	290236	302174	332496	50694.5	3390.91	7651.95	33.78	2445.19	197.04	9335.97	10600.1	747.84	752.35	6701.85	406.28	1586.97	80.74	80.47	244.75	15.76	872.01	48.24	26375.3
146.88	104.87	4064.15	227796	227693	224443	294491	340836	336215	242603	179406	147749	2646.9	3966.25	614.41	100.41	7054.94	2594.05	537.77	9482.85	5513.55	78.03	100.42	17.61	240.95	246.78	248.27	295786	279220	304114	52059.2	3288.46	7218.12	23.14	2419.79	2516	7833.18	8424.49	450.78	443.34	6102.51	206.03	4585.11	111.98	125.31	20.73	8.17	512.36	52.86	21108.6
388.98	394.02	9812.48	200386	200480	200478	193766	245326	284299	350853	334470	294513	3379.31	5593.21	1769.25	278.21	16156.7	6063.22	449.65	150098	8149.35	683.96	539.45	30.82	73.33	74.58	74.66	332028	657.96	1264.69	2025.35	878.49	4105.94	92.63	12808.9	548.54	23673.3	25892.4	974.85	997.95	10373.8	346.54	1104.25	40.29	42	50.5	38.96	98.72	62.56	1213.04
298.32	103.79	3097.29	221209	221172	219610	313473	364155	356631	262400	199732	167492	3001.03	4633.54	1226.85	175.23	9691.75	2759.78	445.7	37635.4	8592.65	223.94	212.46	31.22	152.72	157.1	155.96	318121	58996.3	77771.7	54902.1	1606.64	4868.61	43	5674.19	3706.8	14106.6	15284.9	676.24	669.95	10121.2	209.37	994.54	38.49	39.25	386.75	29.62	395.7	59.83	5403.29
222.87	1061.06	28216.5	215752	215773	215016	303122	342993	349062	265403	199609	170950	2798.75	4694.26	831.11	184.68	10080.6	119373	3751.81	66322.5	4864.28	336.52	260.22	43.07	190	188.77	189.94	294999	131939	154285	70112.1	2372.55	5737.33	55.12	5271.3	358.15	14974.8	15492.2	1410.15	1337.07	12101.5	2446.74	1511.49	210.79	206.26	521.57	49.38	281.92	167.85	8510.35
250.4	746.38	23783.6	208234	208333	208215	252925	293254	319340	289727	231486	186100	2671.77	4943.96	606.78	146.11	8583.39	34719	703.95	15530	8926.34	138.71	186.02	36.52	260.16	273.59	275.2	276458	285406	298264	28434.7	3302.36	7861.27	35.12	2515.28	257.77	11710.9	12345.2	591.65	567.17	9672.05	1119.17	1741.64	159.82	161.54	190.52	23.8	741.73	73.97	20116.2
155.67	1574.67	55712	253623	246035	212076	151707	148466	136616	103902	93406	84522.1	1537.01	2518.99	332.95	65.33	3376.45	60723.8	680.98	12692.9	6305.92	110.55	147.69	33.83	178.04	182.52	186.51	301186	141860	174679	85332.2	2553.27	5624.88	28.15	1315.1	162.67	4699.56	5048.01	319.86	306.66	4201.6	1468.17	1338.65	266.99	260.01	34.75	13.78	742.64	77.21	19271.5
148.38	145.93	7545.57	216523	216537	216215	246759	299840	327262	300459	236017	193840	2630.88	4376.2	1136.29	139.85	7374.61	4099.68	359.23	37263.1	4132.33	189.39	158.43	17.74	108.86	108.98	107.37	320242	10497.1	17962.4	20329.1	854.3	4041.91	60.89	8372.25	5382.17	15632.4	17818.9	707.74	748.8	8527.03	179.31	948.08	31.75	34.23	24.03	19.6	137.59	45.95	2969.04
232.8	244.41	10073.6	212820	212868	212772	242779	301061	344409	356347	294545	251295	3317.84	4930.11	272.13	156.62	9803.54	4865.14	223.02	110378	10280	509.93	414.22	29.51	107.2	108.75	105.67	329787	8465.94	14629.4	17211.6	1000.05	3539.3	31.23	4058.74	221.87	4511.06	4876.9	308.12	285.15	12271.5	276.22	794.44	29.79	30.97	29.71	34.99	253.8	57.35	2184.65
353.1	638.25	15566.7	197462	197820	197830	181606	233869	272882	349524	347477	312354	3418.2	5722.5	370.57	163.69	12990.8	16266.9	389.35	120216	11502	559.54	481.29	39.95	125.21	127.01	126.71	311627	18387	28782.7	29049.6	890.14	3904.33	40.08	3797.85	10518.9	7037.48	7532.41	421.09	390.69	14765.4	612.11	4106.88	120.15	128.89	30.81	33.16	268.92	85.71	2675.98
191.79	109.49	4716.12	227390	227264	225260	292902	337348	349050	252215	189493	157649	2735.13	3994.04	604.72	120.66	6854.31	2624.29	420.26	7341.65	6852.53	76.37	121.13	23.65	249.19	255.18	255.36	293045	280960	305330	53257.5	3341.88	7404.69	26.53	3393.7	203.26	6376.15	7013.9	396.4	389.83	8013.62	235.12	4717.91	114.7	128.93	225.79	13.51	681.27	79.37	22799.8
238.12	341.85	12812	213203	213229	213022	238581	282277	321590	303963	244762	201010	2549.61	4484.42	773.79	249.65	10088.9	4910.45	202.61	42661.1	7102.91	232.54	210.43	39.36	113.45	116.16	113.08	317578	13482	21716.5	22889.6	760.57	3650.03	44.63	5374.89	4058.39	20681.2	21785.6	707.97	711.03	10823.2	250.89	4162.76	96.6	109.04	67.08	24.6	229.4	50.36	3056.9
226.36	100.89	4207.37	229662	229515	225361	296298	349999	342519	246406	184469	153728	2673.21	3784.81	544.53	105.42	7201.84	2777.41	340.09	8512.82	9286.18	87.13	149.17	26.16	232.68	238.24	239.66	297697	272160	297275	58634.2	3266.43	6964.27	21.59	1643.83	185.49	8369.76	8992.88	402.58	389.93	6587.13	215.86	6141.74	151.52	172.43	61.25	13.94	886.81	34.94	20759.1
200.61	153.42	4477.99	213071	213045	212946	242677	291636	347615	349242	289161	256583	3328.56	4859.15	394.62	191.53	9816.48	4764.51	253.57	90872.7	6654.29	408.22	331.81	30.71	137.75	139.08	137.51	321180	19991.4	31207.4	31155.3	1048.32	4149.1	43.42	5673.59	5248.85	11676.9	12138.8	509.43	479.76	15915.3	344.2	1752.05	54.66	52.99	204.82	36.15	210.77	103.77	3227.33
238.12	341.85	12812	213203	213229	213022	238581	282277	321590	303963	244762	201010	2549.61	4484.42	773.79	249.65	10088.9	4910.45	202.61	42661.1	7102.91	232.54	210.43	39.36	113.45	116.16	113.08	317578	13482	21716.5	22889.6	760.57	3650.03	44.63	5374.89	4058.39	20681.2	21785.6	707.97	711.03	10823.2	250.89	4162.76	96.6	109.04	67.08	24.6	229.4	50.36	3056.9
193.1	144.05	4405.75	215994	215995	215827	242529	286514	329375	316507	256047	221668	2578.17	4457.52	1017.56	127.66	7584.65	4825.94	130.83	38016.3	4288.7	191.38	166.47	18.18	116.42	117.65	116.96	318114	15256.6	24067	25467.5	773.4	4079.45	51.76	8282.24	2990.09	14041.3	16177.1	610.29	632.45	11139.5	210.48	7127.16	154.47	183.57	24.31	19	149	50.72	3102.33
115.68	149.68	8635.64	220550	220498	219857	284099	336009	341746	269318	202821	166443	2623.8	4525.77	234.9	131.39	9278.4	4084.28	467.51	44732.8	3648.73	228.45	187.3	100.03	75.94	78.92	78.61	330981	1535.12	2904.45	3879.31	804.17	2644.97	33.7	4164.19	205.71	3437.48	3678.45	309.65	280.92	9124.79	175.23	550.5	27.26	27.41	393.75	28.68	90.67	54.12	1263.63
431.12	150.41	6039.37	214505	214459	214239	245957	288979	329237	304054	240517	206729	2604.04	4501.07	3186.31	200.5	8667.38	7487.4	635.26	32275.3	7981.18	196.81	201.31	22.88	118.42	120.61	119.23	317359	14421.2	22744.1	23779.8	817.42	5336.1	96.69	19449.1	804.91	57917.3	65310.6	2162.09	2276.59	12951.5	242.66	1272.84	49.89	49.61	45.7	20.07	268.28	101.29	3220.63
219.59	716.62	19076.2	208918	208941	208786	269032	318212	329114	288398	226557	181486	2773.93	5113.92	330.38	170.06	10185	16394.9	635.24	36043.9	5165.4	209.94	193.74	19.58	167.8	173.24	174.39	300270	122717	145597	66227.2	2214.14	5445.74	35.15	3887.38	10266	11267.4	11435.8	565.43	506.83	12097.1	571.55	847.08	111.95	107.81	36.35	22.46	246.02	125.05	7162.93
205.05	131.55	3702.26	203779	204250	204257	203265	255352	284722	309840	278686	237636	2315.33	4803.77	662.54	128.08	6485.4	4735.88	1149.8	43864.2	6089.97	223.55	198.71	19.68	133.67	136.58	137.25	294962	59050.9	72885.5	44777.4	1131.46	4124.27	41.38	6309.57	1230.99	12710.3	13941.9	1328.19	1323.77	8820.54	183.46	11755	238.51	282.97	45.11	44.95	265.32	55.4	3901.84
74.88	149.4	4085.73	205980	206088	206056	213909	263361	296844	318420	275736	230250	2390.26	4675.4	246.12	111.91	6545.71	4603.67	186.77	39388.9	3731.71	191.7	160.38	15.09	129.55	130.27	128.39	300920	36483.8	50322.5	40381.8	878.59	3736.76	35.09	2810.05	175.8	4398.05	4941.07	264.05	250.76	8705.49	165.97	617.65	20.92	21.81	9.94	23.08	137.1	25.34	3709.84
118.82	149.76	5557.98	214932	214958	214760	245583	298130	326617	309420	247970	202892	2512.07	4478.53	298.77	109.54	6852.12	4313.74	176.91	36917.1	5641.64	199.62	179.33	22.56	129.01	132.06	129.05	311284	29602.8	43613.3	38108.4	908.04	3910.59	35.77	3294.73	231.19	4333.13	4854.2	257.67	243.37	8969.23	163.1	1313.65	37.95	41.39	15.26	19.31	218.35	36.19	3911.75
187.4	157.26	5506.46	199548	200363	200404	185220	233001	274568	317945	297972	260242	2425.62	4987.51	395.48	107.95	6856.29	4812.07	198.06	57869.1	10822.1	306.68	292.54	28.14	121.06	118.69	117.65	301554	31842.9	43108	33092.5	771.83	3545.81	34.26	4448.28	219.55	6115.5	6929.07	337.55	336.04	6937.84	140.74	2300.92	54.61	61.09	16.75	27.36	337.16	34.96	2813.44
77.62	171.04	5534.74	203351	203924	203941	198216	250338	284097	325418	298366	256611	2453.84	4942.64	230.3	116.29	7951.35	4574.97	267.99	50088.3	2751.45	232.17	182.51	14.02	118.16	121.11	120.7	304267	26710.1	37576.9	30894.5	745.69	3299.16	28.81	1912.23	172.48	3587.48	3913.33	254.08	234.6	16248.2	336.59	10749.4	224	260.58	32.89	26.52	82.67	21.84	2641.69
110.54	2275.88	58377.2	231363	230250	221988	295938	311594	291123	185831	140562	110860	2057.77	3636.78	405.02	96.04	5726.46	10616.1	246.09	61380.1	3310.77	294.01	219.15	19.33	81.55	84.99	87.21	330772	3706.05	6519.66	7575.34	804.62	2919.22	34.46	5543.23	279.75	5361.15	5793.25	319.03	299.39	6744.94	232.15	463.83	24.96	24.31	14.43	29.93	115.73	90.2	2366.06
74.77	155.87	4249.55	200344	201049	201082	190650	237043	277477	317085	293571	265509	2417.29	5015.12	189.9	106.01	6743.4	4738.94	165.74	48989.8	4399.71	243.08	186.31	14.99	136.46	137.75	137.25	296038	60957.7	75006.6	46462.6	1150.68	3779.39	28.87	2290.57	194.79	2901.24	3212.9	218.22	196.65	8365.06	146.14	770.24	23.98	24.95	9.1	26.41	161.82	25.22	3738.39
125.36	149.88	4201.94	203394	203789	203793	204073	254731	287937	322499	289630	246451	2444.98	4881.15	230.25	128.67	7091.17	4601.65	154.49	51162.3	6146.95	260.43	221.7	19.72	119.71	120.64	119.84	306192	26302.8	37094.4	31329.3	746.32	3346.23	31.41	2284.83	184.06	4396.42	4846.65	240.61	228.37	8359.28	176.8	4276.82	89.4	103.83	19.43	26.75	193.2	25.91	2779.15
104.09	306.04	6783.85	188816	196518	198135	115494	180698	222615	282917	294995	280696	2164.19	5109.24	215.84	109.77	5636.62	3897.35	738.21	68177.1	2971.81	326.91	236.17	16.71	158.26	161.81	163.59	283162	167453	179576	45506.9	1706.94	4296.16	40.76	3073.19	207.07	4812.68	4945.91	447.81	392.7	7712.78	163.63	5466.3	122.8	138.71	24.76	39.01	136.14	58.08	5746.43
167.17	139.69	4788.27	217755	217733	216796	276953	321726	328244	268729	204912	164218	2350.47	4362.71	341.87	101.64	6959.86	4459.22	166.39	45082.6	5462.79	230.18	197.34	18.02	106.39	108.61	108.96	320526	16613.6	25423.4	23130	786.21	3278.92	24.06	3193.94	215.36	16025.7	16443.9	529.43	511.98	9468.39	208.76	6506.96	144.18	161.39	26.26	24.25	181.97	53.08	2985.51
195.02	168.22	5654.48	203129	203408	203407	202569	253601	287736	323729	292262	249102	2438.56	4909.93	288.88	113.8	6969.6	4631.91	125.71	51088.5	12315.3	289.78	295.12	34.29	118.5	120.04	119.4	304033	32386.5	43968.2	34582.2	824.11	3484.58	30.15	2711.04	218.77	4219.42	4766.1	249.89	239.23	7425.75	144.5	848.17	25.42	28.11	20.55	25.85	403.95	24.98	2927.5
108.33	103.13	3141.3	238048	236323	224986	277051	284131	261998	163521	115812	96024.2	1930.36	3353.11	250.57	73.5	4708.49	4860.87	224.11	31030.4	4915.31	165.63	152.92	15.4	81.03	84.04	85.45	331466	4791.49	8389.69	9703.18	825.92	2726.88	28.16	2236.04	141.02	4453.41	4709.34	240.13	217.54	5929.08	126.29	796.83	33.82	35.28	22.36	18.7	197.54	28.28	2919.15
130.84	130.98	3622.81	209181	209221	208976	233881	272654	296491	281791	237119	192887	2006.98	4558.98	205.36	82.93	5041.04	4377.91	360.34	41932.9	3012.93	207.51	156.92	12.98	141.99	145.13	145.48	299614	74630.6	87717.3	45339.4	1243.7	3682.78	29.85	2139.67	157.86	3473.53	3680.32	262.23	230.06	6591	131.63	11784.7	255.98	292.32	33.04	26.57	127.79	30.44	4550.1
64.44	121.22	3665.88	214345	214343	214115	249986	302228	326578	299147	237370	193471	2491.56	4462.44	202.02	100.39	6769.61	4270.06	193.83	38338.4	3142.57	193.48	154.87	17.51	127.16	130.03	128.36	312502	24950.6	36532.5	32921.7	865.61	3583.33	24.65	2287.14	138.27	3181.82	3517.58	233.64	216.77	8206.93	155.69	1278.59	31.24	35.93	13.18	20.23	114.96	28.04	3588.48
95.22	161.84	4522.23	200780	201255	201320	195242	241222	273027	311693	293700	256391	2353.72	5052.61	193.96	118.61	6589.91	4794.08	208.24	43052.5	4883.98	227.59	192.17	18.21	145.19	147.26	147.44	294136	79408.9	95400.4	51283.6	1360.02	3992.36	35.83	2282.45	177.16	3646.55	3911.89	251.52	222.04	9425.02	168.43	3063.73	73.69	81.67	15.5	25.43	188.82	28.18	4173.5
54.8	133.37	3920.14	210880	210892	210783	232104	273735	314169	313197	258692	212450	2503.34	4662.18	120.54	118.61	7654.21	4396.29	162.58	47904.3	2698.71	234.47	184.18	12.19	98.53	101.06	100.63	320272	9480.94	15326.9	16266.4	761.9	2914.22	19.01	1668.81	117.95	2134.12	2330.84	173.1	153.3	7491.91	156.41	573.23	15.53	16.26	10.97	23.51	74.63	22.36	2187.23
66.76	167.48	7918.16	205922	206061	206019	214034	256092	297166	321854	278977	233329	2416.15	4713.39	313.9	108.87	6898.69	4667.77	168.76	54483.7	3306.79	260.71	204.81	11.27	109.06	109.93	108.96	309525	17015.1	25843.3	23959.7	681.05	3200.96	35.38	2932.88	176.81	5523.94	6137.66	287.49	281.46	6410.9	144.92	927.44	28.24	30.27	14.49	25.38	92.72	17.49	2516.39
68.96	168.59	5031.36	204638	204821	204804	207678	258104	290870	318423	281103	236724	2387.12	4810.34	291.09	114.22	6804.04	4662.63	138.39	43691.9	3208.18	208.68	162.21	14.41	121.46	122.38	120.79	304154	32393.2	44584.1	35834.8	829.16	3642.41	40.04	3576.49	238.7	4308.37	4912.4	277.45	262.76	9207.77	183.51	610.65	20.34	22.67	60.79	23.72	104.15	36.72	3186.46
96.49	147.57	4162.82	203663	203886	203844	209959	259293	293185	322950	280688	235123	2399.87	4813.26	247.04	114.3	6930.28	4847.14	204.98	51737.1	4871.36	252.99	216.9	18.17	114.83	112.98	110.2	307577	19706.2	29237.7	25397.1	688.27	3277.1	40.8	3543.4	265.98	5267.08	5685.39	283.53	266.72	7239.95	184.98	710.32	40.73	43.02	89.47	27.02	147.6	50.08	2527.54
104.81	150.95	4270.43	200028	201035	201092	187800	236263	277235	316235	303194	268344	2418.84	5032.3	421.93	119.96	7010.5	4745.47	211.1	56394.9	5185.83	283.18	232.65	19.88	112.22	114.28	114.04	301305	35745.3	46060.7	31034.8	847.93	3467.46	36.68	4540.41	235.07	6477.23	7250.75	346.1	339.1	7407.35	156.39	972.26	36.89	39.71	20.32	30.58	155.79	34.23	2662.93
87.98	127.17	3974.07	215809	215806	215354	263870	308886	334842	306361	245777	202109	2429.67	4432.05	205.56	95.46	6577.95	4562.81	569.06	36172	4025.62	187.85	169.72	12.33	133.79	136.55	136.82	310083	35728.4	50287	42061.1	1009.14	3802.44	31.71	2408.54	159.06	3934.92	4218.9	361.03	339.56	8169.17	173.51	1263.46	33.29	37.27	19.85	23.77	159.64	29.13	4302.2
210.84	147.2	6964.71	214817	214795	214489	249962	294301	330933	300642	239451	207139	2547.74	4444.75	317.93	102.09	6883.08	4256.18	143.86	40754.4	11757	237.26	256.28	32.05	119.35	121.11	120.63	312584	22583.8	33788.2	32425.7	851.03	3705.96	30.12	3826.63	218.06	4652.95	5188.41	256.77	249.91	8322.72	156.76	2075.58	46.87	53.31	9.61	20.56	419.21	36.23	3356.25
107.32	222.96	5267.79	198008	199177	199239	178563	228635	270991	313584	296851	271795	2447.26	5158.29	217.53	115.33	7038.98	5559.8	183.83	47274.4	6049.32	252.68	215.97	21.26	163.52	163.31	162.94	289382	104206	121577	56530.7	1619.44	4423.79	39.84	3293.21	202.54	4821.84	5142.31	281.07	254.13	9728.78	185.99	1260.03	38.22	39.31	16.56	26.55	262.76	48.78	5433.74
76.92	156.96	8787.88	215558	215587	215189	274318	321085	327727	273616	210257	168501	2355.55	4421.43	245.25	119.79	6590.14	4355.43	202.05	49241.4	3164.99	236.2	179.9	15.63	93.89	96.43	96.9	322329	11570.9	18137	18121.9	735.28	3014.19	26.54	2462.58	224.93	4694.06	5056.37	254.79	237.48	6908.1	152.69	2255.76	57.19	63.92	14.95	26.41	96.91	28.26	2474.83
86.98	135.71	4349.64	215686	215652	215416	239951	282861	323349	306534	247138	213551	2514.14	4441.65	266.84	108.03	7063.39	4213.06	226.45	37097.6	3680.19	189.41	164.28	14.16	118.05	118.45	116.46	317135	18079.8	28057.6	28393.2	767.19	3552.38	28.89	2605.06	202.53	4259.77	4770.85	280.73	270.46	9349.68	169.89	1667.86	40.74	45.65	16.49	22.7	131.36	39.69	5155.61
150.42	155.15	7391.32	214385	214328	214069	250446	294913	326897	302517	250455	205665	2544.64	4434.55	283.98	113.37	6579.21	4188.52	130.6	40941.5	7314.98	225.1	215.59	23.8	120.91	123.56	122.18	317324	23125.5	34685.6	33030.2	823.38	3710.59	28.69	3159.47	240.61	4013.87	4537.74	254.15	239.32	8272.52	139.09	2455.49	57.33	68.28	16.55	20.99	272.2	32.08	3466.85
82.55	158.04	4983.97	204715	204807	204761	214902	256712	298870	319393	274964	229184	2426.51	4799.45	230.98	120.69	6967.24	4521.06	104.43	54524.2	4426.55	271.41	216.25	16.83	110.87	112.95	111.55	309118	20694.6	30192.5	26912.7	701.89	3378.48	30.58	3510.44	286.1	3475.1	3953.09	211.87	199.74	6878.9	143.34	886.77	28.13	29.97	117.1	29.68	142.87	38.76	2723.1
105.05	127.77	4087.18	215979	215915	215534	268010	309058	331611	278063	215455	182827	2380.74	4471.7	340.36	106.48	7764.78	4309.05	259.6	35079.4	5104.23	193.94	172.25	21.11	126.19	129.42	127.69	311898	38411.7	52122.4	38803.4	1035.09	3822.37	31.56	3156.18	208.09	4487.57	4910.02	290.31	264.65	11919.5	228.13	9905.15	217	247.06	30.73	22.54	218.96	32.99	4188.69
129.95	128.28	3777.96	216142	216145	215665	275707	316312	335079	272266	219129	177139	2435.4	4435.05	245.28	109.39	6814.05	4612.23	149.43	48010.2	6277.09	257.78	229.15	20.1	90.03	91.31	91.18	320497	7264.58	11908.7	12308.7	723.69	2776.98	26.6	2668.76	158.91	4871.06	5235.26	245.86	230.23	7324.96	160.7	1684.42	39.2	43.98	14.14	21.91	171.27	23.71	1922.78
105.37	104.36	3146.82	227078	226886	224334	297540	326983	319034	216555	156135	132074	2176.98	3916.91	458.3	90.3	5679.01	4487.44	293.97	36957.8	4543.69	190.15	168.06	15.37	98.48	103.08	105.04	324438	15452.9	23557.5	21513.4	819.05	3321.22	45.83	4113.36	293.34	8170.09	8921.96	404.29	390.48	7038.64	157.35	2540.24	71.66	78.52	18.11	20.62	174.6	37.14	3296.75
183.55	131.92	5372.93	216229	216227	215869	243275	287126	319367	310322	250955	206611	2504.04	4334.04	353.21	125.19	7357.45	4463.51	563.21	36096.2	4146.2	187.05	159.17	18.49	107.28	108.12	107.31	321905	9667.45	16093.3	18823	760.05	3508.51	38.53	5778.74	358.21	10613.4	11360.6	512.35	513.94	8544.12	165.97	8159.8	168.82	195.11	30.45	21.46	131.28	67.08	2540.26
81.85	166.93	4349.64	200775	201213	201219	195979	250003	281401	313066	285146	244690	2385.81	5061.4	386.74	130.37	6615	4658.26	191.52	41421.9	3237.25	218.12	166.98	15.8	147.11	148.74	148.64	294825	81053.9	95799.8	51480.1	1389.63	4184.95	49.31	4212.42	590.51	6581.52	7215.42	578.78	558.49	10175.5	194.29	2168.45	55.3	64.13	17.8	27.77	134.41	47.06	4223.47
189.57	162.47	7047.75	205335	205408	205374	210196	258724	293970	323423	280422	234634	2445.94	4702.53	224.05	108.53	8077.19	4419.32	165.12	38544.8	11240.4	243.94	256.7	31.48	138.77	140.55	138.63	299578	39002.8	53741.6	43024	929.89	4035.81	41.44	3567.67	215.38	2593.57	2960.46	203.18	184.68	10852.9	206.14	10720.5	214.67	254.71	32.88	23.56	429.74	52.46	4009.37
100.22	133.8	3595.69	211715	211699	211494	255621	297310	329193	295346	234461	189816	2419.83	4650.98	181.25	107.7	7122.01	4288.92	522.21	51444.7	4731.34	261.36	213.49	17.5	84.93	85.83	85.68	324148	4656.4	8251.71	9699.66	744.9	2592.83	32.78	2186.99	197.94	3428.62	3677.52	329.3	298.58	8046.64	147.58	949.53	27.06	29.97	12.29	25.06	106.32	23.3	1496.75
96.96	140.13	4736.76	212262	212287	212041	258192	299455	328051	289806	228824	194820	2435.86	4598.78	191.67	110.04	6912.71	4309.02	626.66	42159.9	5043.17	229.91	195.48	18.67	106.88	108.08	106.93	313780	15936	24634.4	22804.6	750.06	3155.48	29.18	2454.81	241.57	4053.79	4312.02	385.96	354.13	8874.48	155.9	1072.88	28.65	30.74	14.23	24.72	153.5	35.48	2423.69
117.38	145.27	3971.9	200832	201302	201315	193449	238897	279160	316186	289972	261078	2443.17	5021.94	235.1	102.97	6704.37	4778.73	154.71	56791.4	7346.16	293.81	248.96	23.5	136.14	138.13	137.9	296689	47647.7	61700.3	43527.2	988.57	3733.85	28.71	2380.86	152.96	4031.06	4480.11	243.55	227.39	6635.79	141.57	1166.26	36.18	40.39	34.88	32.04	266.07	24.76	3655.39
92.29	159.86	6234.13	205774	205868	205834	210484	259259	292959	319901	278824	233828	2402.25	4657.55	176.34	103.29	6612.64	4548.01	165.33	47590.6	5581.02	242.63	205.43	20.09	122.29	122.98	121.83	305124	28071.2	40170.4	35143.9	769.54	3505.41	29.78	2007.77	156.93	3013.35	3389.96	213.63	202.36	7506.27	154.8	914.11	26.19	29.86	12.01	25.62	195.19	22.95	3392.23
197.79	149.71	4515.49	203226	204124	204165	186922	236576	272751	304218	283907	247814	2272.63	4937.67	826.07	119.78	7005.09	4718.18	164.42	39929.5	8156.28	230.77	230.89	24.28	138.88	142.51	144.33	296123	83534	97951.8	49812.7	1341.3	4368.87	61.63	7351.93	364.95	12178.6	13775.9	550.52	555.7	13866.7	282.27	14304.3	313.64	353.36	38.52	28.97	314.5	41.98	4168.81
53.87	151.17	3760.39	205465	205599	205576	211281	260422	293486	321233	276213	230799	2350.31	4706.08	220.52	107.21	6783.28	4548.03	185.33	44649.1	2644.09	221.79	166.04	11.96	129.63	129.67	125.71	304444	32249.5	45615	37258.4	857.42	3686.29	38.59	2888.41	222.24	3279.07	3694.19	248.38	230.77	9473.04	173.37	1281.44	36.73	40.75	18.48	23.34	96.48	31.99	3576.4
55.38	129.29	4197.47	212440	212429	212202	255989	297090	327128	292983	232525	187536	2472.47	4635.54	132.15	109.51	6974.48	4333.4	184.57	50056.4	2613.17	240.25	182.4	10.17	102.53	103.4	102.53	318992	15009.7	23095.2	21499.2	757.71	3041.51	19.71	1616.55	147.03	2389.82	2551.41	187.14	166.44	7027.46	134.37	1314.08	33.62	37.26	7.87	22.41	72.36	22.6	2441.92
81.4	139.41	4562.02	202875	203348	203334	195748	243111	280296	305757	278783	250673	2258.57	4919.86	312.73	107.61	5973.28	4769.78	313.44	41378.4	3903.22	210.63	165.68	17.01	146.66	149.23	149.37	289544	102802	116563	53632.5	1532.8	4196.77	33.63	2982.27	211.83	5187.12	5644.88	339.83	316.88	7598.35	156.19	1935.19	45.63	48.64	38.64	26.5	170.18	27.61	4873.44
139.32	519.33	14333.2	199383	200524	200600	173781	234272	269272	321379	315228	284119	2548.45	5204.73	290.29	117.17	8376.47	5401.17	274.62	52225.3	4874.75	266.09	223.32	21.3	134.72	139.48	138.35	298020	54300.3	70967.3	47371.7	1114.61	3835.5	31.12	2524.15	201.29	4104.98	4522.27	278.3	261.55	8811.1	194.57	5013.24	108.6	124	21.12	25.1	161.03	26.13	3501.64
141.84	165.13	4660.2	203088	203397	203398	203248	254504	288403	325919	294342	251412	2497.42	5044.59	188.43	118.22	6862.99	4441.83	152.43	44334.7	8622.81	256.62	245.15	21.99	149.13	153.17	152.83	297929	60778.3	77890.2	50628.5	1240.97	4160.09	35.58	3011.34	261.19	3418.52	3714.99	227.06	204.61	9076.92	170.42	1779.81	44.05	49.51	18.01	21.96	328.15	36.71	4151.57
138.99	143.89	3816.36	211432	211398	211283	213729	265200	299404	318004	273245	229459	2383.22	4433.85	131.76	105.39	6211.42	4825.84	155.4	29766.7	8237.98	190.04	201.08	26.89	134.7	135.32	134.82	305329	37104.5	53915.6	47756.3	913.38	4038.03	39.35	2655.35	160	2371.06	2678.13	195.72	170.73	10433.9	195.58	1135.23	37.06	40.34	39.84	15.98	362.95	46.18	4693.39
55.8	146.12	3709.71	201898	202462	202469	195529	241935	281238	312357	285356	245184	2375.08	4947.43	220.54	107.26	6467.78	4988.75	344.35	47984.1	3243.03	238.96	174.73	12.89	158.74	157.81	153.7	290037	82866	98325.9	54421.1	1452.41	4050.51	39.53	1565.39	170.32	4341	4699.58	312.82	291.37	8210.41	152.21	424.36	26.82	26.86	14.85	29.45	139.87	13.14	4820.24
125.22	149.13	6102.96	212907	212956	212743	256965	298496	324615	294092	233736	188723	2446.49	4651.79	249.48	99.41	6836.6	4351.63	118.1	48991.5	5822.64	249.6	213.54	18.26	109.31	110.9	111.01	316859	18959.9	27863	25217.8	805.57	3342.37	34.13	2973.97	221.15	3522.94	3933.1	210.3	194.56	7014.78	142.91	2953.09	64.8	74.4	23.06	23.38	185.72	31.15	2788.93
168.89	157.88	4704.06	200566	201413	201475	183671	233401	273253	310623	292833	267969	2343.29	5077.82	227.15	108.34	6619.26	4816.33	228.49	45985.6	7090.57	249.69	226.42	24.94	134.39	136.02	133.33	295900	70179.3	84041.4	46577.6	1207.4	3732	33.64	2283.75	142.91	3157.33	3490.57	221.26	200.82	8456.77	160.47	9789.14	204.42	233.17	34.47	25.48	260.68	26.47	3629.07
101.42	134.09	4036.86	214653	214617	214266	270633	317330	326511	278053	215120	171621	2385.35	4530.24	280.67	97.12	6654.53	4328.99	177.11	48387.6	5340.69	248.89	210.74	17.79	98.6	100.54	100.53	316632	16877.3	25611.7	23096.1	787.93	3174.05	37.24	2392.62	203.88	4491.6	4920.98	272.1	255.64	7752.75	155.42	1526.41	39.64	43.18	33.43	24.42	166.31	20.6	2738.53
117.76	147.33	6759.52	214543	214538	214129	270719	309635	328836	275581	213328	180710	2382.55	4485.47	376.31	104.7	6516.69	4316.51	187.38	41569.1	5357.06	216.37	190.34	20.95	115.02	118.13	118.16	315444	28865.7	41259.7	32383.8	912.66	3671.72	31.73	4281.81	265.42	6071.23	6684.44	331.94	317.3	8412.71	165.27	2032.56	48.19	54.28	49.76	21.91	197.19	39.73	3514.09
103.19	132.64	5753.83	221447	221376	219716	300198	332683	328656	232412	179461	144113	2231.25	4090.88	243.74	94.39	5578.42	3895.63	232.2	36206.3	3802.51	186.21	156.88	18.99	116.69	120.72	120.43	316108	29910	41811.9	32988.9	968.54	3631.89	34.96	2895.38	162.21	4144.68	4408.15	256.79	238.44	7445.99	146.24	2842.2	77.07	82.38	89.91	25.34	165.66	42.63	4013.42
152.94	114.71	3201.86	221060	220967	219975	288716	324751	328655	240314	177142	150090	2284.97	4201.52	317.41	95.17	6125.5	5497.77	139.19	47799.8	4784.59	239.39	203.02	15.93	92.27	95.16	94.58	328240	10278.6	16445.9	16599.5	766.72	2974.19	27.51	2648.25	212.18	10658.6	11068.5	377.5	363.59	6893.55	161.47	5343.35	120.38	135.93	30.81	27.6	147.64	31.03	2533.52
67.27	150.51	4617.42	206713	206815	206767	213532	262727	295694	317625	274263	228815	2378.06	4670.5	181.03	105.42	6602.84	4509.19	157.98	46762.1	3464.85	221.56	171.64	15.94	133.69	133.72	131.4	301813	37501.8	51451	41051	882.63	3786.18	34.46	2451.91	227.86	4639.13	5014.23	249.43	235.78	8191.35	162.37	1524.35	43.11	50.4	20.23	23.23	131.64	33.67	3991.01
225.47	205.89	8081.82	212508	212526	212392	239723	283659	323480	314009	255820	220297	2484.95	4544.96	438.88	133.21	7224.9	4507.81	162.95	40295.8	11150.6	235.96	262.3	34.88	129.9	130.17	128.17	314786	24686.8	36933.6	32875.9	832.3	3735.83	33.08	3682.14	185.93	5897.99	6656.01	323.51	314.3	8532.5	172.61	2331.14	52.5	60.69	15.61	21.85	387.08	24.97	3292.29
224.88	154	4430.55	200791	201371	201381	194014	241380	281184	317929	293491	265118	2429.58	5056.77	220.94	108.41	6732.02	4842.98	199.02	47577.3	14448.2	294.13	314.69	42.14	137.19	138.74	139.49	295568	64879.2	79062.4	47885.9	1200.46	3787.47	25.82	2213.2	199.88	6137.26	6478.02	302.59	281.09	8122.86	166.79	2441.65	61.57	67.85	18.35	27.44	525.08	27.24	3774.4
140.62	121.1	3387.46	218186	218147	217524	280738	322207	338607	266461	202182	163020	2346.08	4323.4	285.63	94.73	7418.83	4529.34	159.91	42387.3	6521.27	223.68	205.6	21.42	105.97	110.05	111.12	316209	21178.3	31262.9	27621.1	826.8	3335.05	28.34	1948.05	165.72	7490.68	7791.17	299.15	281.52	9340.14	212.14	9900.56	209.51	241.69	36.8	27.22	242.59	21.32	3402.59
186.15	139.26	3954.35	212370	212341	212114	249652	291504	324625	294471	245929	201365	2547.42	4548.38	265.17	118.14	7269.12	4163.48	138.87	50209.8	9254.48	269.98	263.69	25.15	87.27	87.88	88.09	323562	5415.74	9522.38	11481	753.68	2761.51	28.31	2824.46	201.52	3703.78	4142.95	229.14	215.64	7038.17	134.11	1573.34	39.27	42.24	16.72	20.94	216.7	22.32	1656.32
67.84	160.68	6975.4	215315	215289	215183	239626	283851	324401	312077	251866	206666	2508.56	4430.26	359.93	118.8	8977.52	4574.32	156.51	32273.6	3088.63	160.51	139.49	10.22	129.41	130.73	130.33	309868	28994.3	43566.5	38127.3	913.83	3971.48	29.51	2950.21	185.8	4256.18	4807.01	270.35	250.41	15198.8	277.26	14027.6	292.75	347.99	40.53	18.35	114.33	22.61	3977
134.12	205.9	5316.22	189862	196124	197200	130786	194493	234102	296835	298266	278990	2250.52	5103.37	277.85	114.57	6606.85	5243.81	1643.87	42231.3	3253.98	227.02	185.02	17.03	150.59	154.38	155.73	286216	101646	118229	51364.1	1407.72	4056.65	51.84	3666.99	264.56	9406.81	9682.38	824.04	763.72	9216.82	176.77	5886.3	134.53	150.91	29.15	32.81	129.48	51.44	3728.2
131.44	151.15	5674.15	216903	216936	216774	243590	288060	329617	314252	253575	219038	2506.87	4399.98	355.74	110.5	6821.43	4205.8	211.99	41063.4	5979.97	214.41	199.47	20.45	115.09	119.12	117.97	315063	18204.4	28224.6	28533	788.06	3603.15	32.94	3785.77	198.74	5101.86	5786.28	320.7	315.82	9236.47	173.06	1784.23	42.23	49.4	27.06	24.16	204.31	32.68	3182.77
111.46	144.69	4957.62	215778	215767	215586	243577	287454	329852	313513	252994	218942	2503.03	4376.21	482.1	115.48	6906.49	4180.5	150.89	42324.2	4162.92	211.57	186.47	14.34	111.79	113.57	112.37	317595	14811.5	24267.3	25693.6	763.95	3621.87	33.56	4415.27	225.03	6581.47	7600.3	332.71	334.14	8528.69	156.84	2912.59	62.5	76.79	16.88	20.18	139.64	31.54	3010.51
86.48	146.54	4251.28	211297	211271	211171	213502	256668	299157	316304	271103	238210	2415.43	4406.62	198.57	102.93	6284.07	4428.03	201.55	40539.9	3656.5	209.95	174.4	14.96	123.22	123.9	123.25	306136	24926.4	38124.6	37842.6	773.7	3692.02	31.62	2818.19	194.42	3131.04	3616.63	233.57	220.94	8606.48	173.97	3234.14	71.17	85.21	14.7	23.91	141.06	35.27	3958.45
119.65	133.14	4371.24	215224	215159	214933	242804	286456	326849	305862	244243	210821	2485.83	4355.81	497.17	126.64	7327.07	4270.87	356.27	32117.6	3961.51	160.99	137.77	19.13	125.09	125.2	123.43	313162	24376.9	36263	34245.1	827.73	4042.6	42.31	5456.32	348.66	11883.6	12831.9	535.36	534.36	9713.21	175.75	2086.52	51.3	58.32	57.93	18.48	155.96	52.95	3762.6
78.04	153.17	3832.18	204713	204837	204816	211506	259739	292492	318280	276392	230937	2427.41	4743.49	184.51	112.36	6865.44	4625.09	205.94	50833.6	4277.25	248.84	202.94	17.93	120.48	122.54	121.1	304566	30370.4	42232.1	34137.9	797.96	3483.53	32.9	2183.42	190.64	3686.67	4070.51	249.81	234.76	8306.74	168.44	1018.99	30.56	32.81	19.8	27.43	148.35	54.14	3252.65
197.13	153.74	4479.81	201370	202314	202371	187128	236609	276381	313911	293528	267314	2371.74	5020.99	161.14	110.97	6674	4727.61	262.01	43183.2	6556.52	229.55	215.52	22.21	135.67	139.54	138.72	296805	68991.1	84247.9	47431.7	1249.68	3739.32	31.67	1655.56	178.92	2541.34	2749.49	206.89	181.84	7775.93	145.48	14737.6	301.15	351.45	44.81	27.36	234.58	22.61	3778.42
120.88	143.27	5031.41	215158	215109	214914	244536	298119	328516	309690	247505	203050	2512.51	4487.66	106.31	122.59	7173.83	4349.04	104.95	41893.9	6278.36	218.85	198.2	18.72	111.62	111.74	108.1	322091	14478.8	22561	23500.9	756.75	3283.45	31.7	2294.12	184.51	3145.09	3305.95	192.8	169.92	8913.24	164.99	738.7	22.6	24.54	14.19	23.57	197.14	37.38	2797.05
88.04	149.8	4185.94	199216	200226	200284	185373	241006	273586	314934	295874	258638	2416.37	5112.18	224.97	108.51	6919.34	4808.48	221.61	55597.2	5362.06	287.36	227.3	21.98	126.61	128.02	127.34	299425	44870	56807.4	38068	954.11	3543.84	32.32	3168.2	246.81	3868.36	4227.93	252.94	233.79	7233.84	131.41	509.33	18.23	18.9	22.63	29.88	174.8	34.45	3050.95
135.3	172.32	4301.41	197006	198891	199057	174069	231945	265119	313345	302096	268553	2460.19	5210.84	299.59	117.85	7358.47	5031.87	184.69	62152.7	7237.39	321.32	276.3	23.63	117.5	121.64	121.93	300868	42953.1	54309.1	35249.2	925.14	3396.37	36.42	2635.23	209.67	7699.25	8207.83	350.46	333.43	7932.7	171.35	2380.87	55.99	62.94	20.8	29.2	229.35	19.78	2983.32
93.96	157.98	4303.67	200409	201454	201528	184058	232693	273848	316778	298453	272718	2398.37	4981.4	232.98	108.9	6872.5	4787.74	195.95	49385.4	3541.05	244.01	197.97	17.31	140.85	143.81	142.18	297803	56854.8	72267.4	45053.2	1131.05	3782.2	33.36	2942.81	217.38	5889.43	6257.37	300.68	280.22	8670.16	170.13	5035.87	109.29	127.07	26.56	29.4	135.21	33.95	3737.91
81.33	160.74	5027.98	199664	200601	200666	186684	241217	273877	314994	294256	256282	2400.9	5025.73	220.29	118.33	6898.19	4763.09	292.57	43819	3565.23	213.82	172.01	25.74	147.82	150.06	148.91	291828	69788.2	86129.4	51854.7	1268.25	4046.41	33.63	2861.17	262.33	3876.25	4267.3	276.04	259.04	8555.64	164.25	3427.74	81.77	95.37	105.1	29.85	135.9	34.04	4276.81
99.07	133.12	3895.71	214680	214642	214365	249704	291786	325594	295955	234047	201181	2463.15	4414.84	231.92	118.82	6836.53	4354.05	381.57	34584.7	4375.5	174.72	150.45	14.92	125.86	124.62	121.22	310521	27216.4	39194.8	34716.9	854.55	3751.97	35.65	4072.08	226.65	5148.48	5565.34	339.69	327.08	9119.8	169.05	1169.3	35.32	37.54	9.56	20.58	169.14	53.76	3637.54
121.14	138.4	4343.43	211633	211672	211490	236005	286038	316040	308487	251371	206432	2475.03	4615.27	159.17	118.4	7063.52	4313.7	143.98	45155.2	6337.84	243.81	212.95	20.25	112.57	112.84	112	315287	18858.2	28482.1	27626.9	740.57	3324.05	29.03	1549.8	239.02	2314.79	2578.42	191.4	171.56	8493.27	156.9	1313.28	34.93	40.99	16.76	24.94	214.55	19.52	3006.32
91.79	157.59	3899.48	194966	197336	197573	164646	216697	259402	310284	302882	281172	2436.99	5171.23	187.07	117.61	6917.6	5011.08	172.74	53124	5630.64	272.58	230.62	21.29	142.21	143.99	143.3	292282	66456.7	80671.2	46042.2	1187.07	3844.61	37.85	2955.26	214.74	3085.19	3393.71	236.55	211.42	9198.56	167.27	770.4	22.78	24.69	17.02	29.6	208.69	41.32	3839.9
134.79	145.06	3789.93	206078	206141	206084	218293	260047	301859	316875	269342	223262	2407.64	4729.72	198.04	108.78	6724.54	4596.05	239.35	49002.8	8492.74	269.59	245.48	24.58	122.73	125.19	122.71	302505	31969.6	44447	35872.7	823.14	3592.48	32.48	2390.39	187.06	3466.25	3800.25	247.31	232.14	7416.25	150.7	821.62	23.61	25.53	11.87	23.97	292.85	24.01	3394.36
124.26	100.18	3046.04	225990	225675	222601	299438	325281	313323	207939	158344	126834	2143.2	3916.01	346.68	80.7	5506.95	4162.44	275.64	38374.8	5809.24	205.85	180.12	18.65	93.12	95.33	96.05	326651	10178.2	16178.8	16282.3	783.29	3129.37	28.07	3936.89	199.41	5287.47	5729.13	306.21	287.45	6113.2	131.78	1369.42	40.36	43.44	32.84	19.38	205.47	40.95	2892.46
70.76	155.33	3889.48	203298	203299	203257	215358	263900	296235	317018	271667	225841	2476.44	4847.63	221.88	132.21	7259.53	4549.27	158.51	44795.4	3558.03	226.17	172.43	17.28	107.23	108.93	106.9	310763	19283.1	27581.1	23914.7	719.13	3180.11	36.37	2954.49	180.04	3874.16	4273.82	261.79	241.51	10241.5	175.99	615.79	18.2	18.98	12.85	28.16	100.08	34.81	2428.01
141.62	189.38	8455.2	203861	204042	204030	205527	256105	290190	322227	286491	242558	2408.88	4804.15	351.18	119.68	6679.02	4595.98	130.37	45993.5	6649.9	248.69	229.61	27.11	142.73	144.97	143.84	300182	48322.7	64888.4	45103.4	1027.15	3971.24	32.78	3489.14	235.15	5776.41	6468.8	297.67	288.52	8658.01	159.54	4793.7	99.03	115.55	41.12	22.77	255.99	29.27	3921.58
469.56	121.77	3741.04	211916	211908	211780	239926	288051	311259	295204	239237	193311	2352.96	4615.57	7736.6	263.03	6820.91	4423.5	405.88	46698.2	6044.93	243.23	206.48	21	114.28	114.38	113.34	311574	24680.9	36099.8	29678.4	912.99	9846.09	275.69	57452.3	2066.39	102630	127032	4415.77	4803.55	9792.77	217.25	646.53	26.47	26.34	19.89	31.91	213.43	38.66	3329.78
141.13	1897.57	52808.5	186710	192326	193134	142578	196922	244008	306630	320108	300961	2557.32	5349.36	217.97	126.4	8420.19	16049.8	235.24	54112.1	7377.25	297.97	279.24	24.35	152.57	151.08	147.59	287608	79631.7	98899.1	56936.8	1387.65	4211.71	28.88	2344.81	183.5	4472.94	4886.26	277.54	261.94	10418.5	301.05	1557.05	48.98	52.38	16.83	28.32	273.43	34.9	4275.43
74.21	155.54	6881.39	210310	210268	210117	242774	283975	318916	299392	243577	210346	2494.86	4489.8	307.01	109.86	6979.58	4095.01	171.17	40085.3	2859.59	192.07	157	14.59	120.51	122.32	122.7	311836	24561.2	35576.4	31378.9	844.16	3526.85	31.49	3373.65	169.76	4119.68	4690.3	267.64	256.89	8969.36	156.99	1371.95	33.55	37.4	12.62	16.59	91.63	30.97	2909.39
128.76	159	4765.57	198983	200184	200263	178806	229453	270291	312344	304835	273759	2385.14	5047.15	350.14	112.98	6627.74	4618.37	194.62	45876.8	5993.89	246.8	223.74	21.87	137.57	139.71	140.51	299870	61762.6	76697.2	43873.7	1129.27	3815.94	40.23	4495.19	244.98	4977.69	5590.85	288.38	276.45	8450.65	160.95	4510.19	104.35	118.28	37.62	29.48	211.27	49.68	3383.42
86.34	157.96	3736.16	199705	200681	200740	186394	233821	273388	312955	294107	267781	2434.63	4999.8	214.38	116.36	6517.53	4993.54	121.85	49398	4979.93	257.4	206.57	20.48	155.55	157.07	155.66	291116	85062.3	101934	55473	1469.13	4197.79	37.43	2425.68	198.33	3753.83	4134.27	237.58	215.87	8999.22	178.23	2068.11	52.98	58.07	32.39	31.82	208.26	29.69	4855.49
112.66	162.74	4615.03	204834	205026	205001	208432	250960	292856	321941	283727	250935	2394.59	4813.92	322.01	123.71	7316.21	4613.15	164.48	59005.3	5755.21	293.25	238.87	19.79	79.59	80.56	80.66	306898	5820.26	9737.37	10598.8	671.17	2661.14	32.52	3655.79	242.08	4649.27	5280.42	270.65	264.11	7741.1	166.74	754.47	24.5	25.28	24.5	29.59	127.03	25.79	1395.68
195.51	122.98	3427.6	209589	209594	209297	240583	277094	297270	275781	228273	194843	1997.89	4535.58	190.68	83.19	4974.99	4196.64	258.83	46999.2	11064.6	276.94	271.72	30.89	120.39	126.11	127.79	303521	55320	67070.8	37422.8	1022.6	3326.97	26.35	1600.69	126.15	2889.25	3068.02	215.43	186.11	5844.8	122.3	7220.32	157.02	177.97	28.15	30.07	448.52	22.57	3804.81
84.73	124.64	3998.34	210273	210318	210214	230792	280463	311801	313304	258339	212110	2490.68	4676.78	65.09	110.39	7354.65	4411.73	285.07	44076	4801.51	229.28	188.44	19.22	120.52	121.37	120.56	312286	21643.7	32713.2	29195.5	769.08	3451.7	26.08	2192.32	149.72	1970.25	2056.6	193.89	178.24	7359.36	149.29	628.9	25.97	28.21	28.15	21.76	160.79	42.09	3155.55
97.65	143.42	3845	205509	205612	205570	215343	256838	299091	317729	271857	225974	2405.53	4669.56	209.92	118.78	7028.73	4706.55	245.53	42749.5	5287.81	224.71	198.82	17.42	129.56	133.11	130.81	302983	31700	44452.8	36447.5	831.62	3661.4	44.43	2443.68	200.83	3801.11	4161.41	264.34	243.58	10015.2	196.69	1758.23	48.59	49.6	21.4	24.53	183.37	23.76	3519.1
72.41	148.68	4316	203493	203864	203858	206686	248717	289867	320880	284503	240382	2405.63	4815.9	154.18	129.67	7067.24	4643.73	154.3	44701.5	3924.81	227.64	188.07	15.57	113.49	115.83	111.91	307122	23834.6	34114.2	28962.2	725.76	3293.35	30.27	2543.94	272.8	3149.12	3425.52	212.88	198.24	8747.59	195.64	836.19	29.7	30.61	13.6	22.17	120.32	36.03	2669.94
86.91	156.24	4720.69	202209	202504	202507	202926	247122	289298	326487	295660	264261	2490.04	4979.58	502.62	125.87	7336.28	4463.33	194.69	47597.8	3362.42	224.84	172.9	21.37	124.64	126.94	126.62	302446	39473.5	52752.4	39881.5	918.48	3933.72	36.74	5133.99	257.68	8545.08	9638.33	416.18	412.03	8167.34	158.49	3225.8	76.93	88.57	60.48	25.15	110.43	35.68	3165.04
134.51	133.6	4216.26	215387	215389	215115	242196	288227	330372	307684	247181	203460	2517.14	4375.73	178.27	107.44	6752.04	4585.81	197.71	40497.8	5167.82	212.24	192.15	20.54	123.24	124.77	123.48	318679	19440.5	30200.7	30198.7	785.28	3562.92	29.23	1893.27	434.86	3688.86	4054.42	238.36	226.93	7994.05	160.99	4592.13	102.85	117.48	44.79	27.25	188.63	23.19	3446.67
127.09	150.56	4747.18	201001	201825	201871	190134	238793	278241	311931	289330	262609	2364.81	5019.87	186.95	116.29	6806.15	4717.66	417.86	50868.5	7660.48	269.37	246.84	24.77	108.67	111.1	110.97	302326	38115.2	49198.3	32748.9	881.79	3240.65	30.47	2305.4	197.99	3433.62	3661.51	290.74	261.12	7512.51	153.94	640.65	27.21	28.38	25.13	31.5	235.22	25.78	2614.65
81.83	154.18	4632.48	200508	201135	201150	192577	239793	279569	313993	289906	262014	2404.87	5045.68	149.44	106.08	6694.04	4680.9	241.09	52878.6	3449.83	258.81	191.95	13	123.86	126.37	127.24	298015	49369.2	61969.5	40198	1004.04	3453.86	29.68	1467.15	132.12	2228.51	2429.37	195.08	173.36	6686.72	136.11	3869.2	87.93	98.77	19.81	27.66	113.66	18.36	3172.73
75.22	129.48	3978.13	216005	215972	215553	268718	309485	330561	278629	215582	183132	2420.32	4461.41	335.44	109.65	6990.08	4303.4	155.29	30391	3232.46	153.43	128.64	11.92	149.55	154.44	153.06	304119	71452.2	89944.6	55048.8	1486.86	4349.47	35.59	2736.32	298.65	5869.61	6329.96	315.14	295.02	12138.1	225.04	6653.09	143.71	166.11	29.46	22.84	158.94	29.63	5821.58
108.38	102.96	3030.55	226245	225993	223422	298135	327108	318181	213393	162950	130920	2199.85	3985.49	512.33	87.36	6111.83	3780.66	189.04	49512.1	2964.47	231.25	169.8	12.88	59.98	61.43	62.48	293445	833.42	1557.92	2155.63	656.9	2592.9	48.18	6362.04	263.88	6569.96	7280.9	332.72	327.24	5656.01	129.98	1965.85	46.4	52.31	11.76	24.43	62.61	41.5	1081.36
78.97	150.52	5635.87	209097	209095	209000	213738	264553	299526	317797	271416	226827	2440.04	4534.42	175.64	106.2	6593.2	4439.49	135.9	41239.2	3227.9	207.99	158.09	11.46	121.38	121.54	119.94	308784	17672.1	27493.4	27993.7	688.94	3540.68	37.65	3538.88	233.44	2785.56	3193.73	208.26	190.76	8780.9	164.59	1655.96	40	45.76	13.62	23.96	110.64	49.77	3143.07
122.19	132.71	4158.29	215092	215074	214848	247722	292150	330925	302009	241121	208462	2527.17	4379.95	280.31	105.6	6779.72	4313.67	191.6	39211.9	6188.13	202.26	189.07	18.85	116.22	119.2	118.6	315108	18743	28702.3	28295.7	797.24	3454.27	23.54	2719.1	192.2	4412.74	4923.73	264.24	254.34	8067.84	147.09	1111.04	31.09	35.3	10.23	17.37	205.63	22.66	3074.89
141.54	148.85	4323.04	204285	204499	204486	209933	252344	293688	319951	280801	235907	2437.62	4767.18	198.76	105.5	6849.93	4612.82	174.59	51078	7065.54	269.34	242.61	21.68	114.21	116.28	113.31	308338	24706.9	35165.9	29799.6	739.51	3338.57	27.62	2496.52	561.58	2985.41	3339.21	213.21	198	7597.99	153.4	4163.82	90.31	103.72	22.15	26.53	220.76	25.1	2803.78
291.48	144.1	4046.92	205187	205290	205256	213148	261739	293877	316740	273519	227851	2442.91	4822.07	143.34	109.27	7038.28	4793.46	114.99	49472.4	18699.2	335.56	377.7	50.94	132.94	135.19	131.41	298553	43626.9	58035	42706.4	997.64	3783.22	26.26	1731.3	165.91	2944.99	3207.68	193.23	173.14	7965.79	163	1775.01	50.63	54.26	14.17	28.13	716.56	28.1	4095.08
92.35	215.5	5960.25	199871	200669	200700	185738	233955	273344	308299	287166	260808	2432.56	5088.97	506.16	117.13	7009.28	5095.17	211.96	55983.6	2818.7	272.57	201.41	15.28	138.64	142.41	142.04	295874	69079.6	82881	45889.1	1244.4	4080.82	37.74	4805.92	355.36	7865.29	8752.82	405.79	395.32	7233.05	163.49	3163.07	72.48	80.32	26.71	29.51	102.92	36.12	4032.18
204.26	171.33	7943.78	202346	202881	202905	192020	244746	277740	319900	293996	253830	2391.83	5032.88	179.02	121.91	6583.9	4767.19	289.63	37987.6	11104.2	231.88	253.19	50.04	164.08	166.71	167.82	290982	74002	92419	55236.4	1340.42	4174.17	49.15	2139.99	1023.09	3273.96	3487.92	873.84	852.12	10743.7	205.87	6016.02	134.61	150.08	185.88	50.32	517.01	42.25	4694.81
203.72	180.11	7207.37	205990	206215	206201	207981	258164	291503	319690	281963	237667	2383.55	4729.47	549.73	141.98	6929.47	4554.93	237.96	36066.3	12032.4	231.34	263.94	38.14	146.57	148.85	146.15	296929	52349.1	68840.4	48667.5	1119.71	4327.68	40.58	5667.46	1306.43	9881.67	10981	1098.97	1106.6	11174.6	230.8	3366.25	82.28	92.39	65.69	44.27	518.39	70.69	4305.93
150.34	154.92	6715.61	206512	206576	206516	217257	258652	301022	317544	270413	235956	2352.32	4591.3	177.14	122.89	6650.9	4603.97	305.91	41224.7	8778.2	232.6	222.95	29.46	140.81	141.65	140.36	300260	48351.4	63803.3	47277.4	1071.72	4038.68	29.58	2657.86	213.2	6000.82	6330.61	327.56	316.3	7795.15	169.48	1768.58	69.5	71.35	32.62	21.4	377.27	38.16	4591.64
433.39	155.15	4415.45	203779	203922	203906	210765	260737	295044	321277	280121	234890	2430.36	4831.08	585.19	138.56	7900.92	4739.26	184.03	64167.5	23352.5	428.79	486	57.14	81.38	82.58	81.45	295942	6051.5	9712.32	10309	672.95	3303.95	76.39	7581.64	533.7	8001.42	9123.3	389.42	397.77	7012.09	146.28	1132.71	37.57	40.79	235.84	31.29	537.16	56.85	1566.9
100.87	167.36	5158.18	203198	203422	203407	207225	249446	290098	319962	284278	252076	2455.96	4904.81	167.65	114.16	6791.09	4489.93	216.69	48438.7	4579.78	241.3	194.87	20.32	135.51	136.04	134.91	299959	43347.3	57305.1	42309.7	973.09	3700.66	21.91	1588.94	317.34	2958.79	3251.64	302.08	287.34	7749.98	146.99	4334.06	100.65	112.69	52.2	27.53	160.58	20.09	3524.42
172.4	170.83	4667.18	202674	202949	202935	206786	256918	289891	320404	284233	240216	2459.1	4927.64	164.08	120.64	7223.78	4770.98	219.85	51626.1	10061.8	290.14	272.58	27.34	114.91	117.77	117.42	304332	27967	38670.1	30806	765.46	3485.62	31.97	4155.04	229.02	2975.8	3252.36	232.05	205.48	8965.25	178.1	740.76	24.27	25.37	46.13	25.15	313.27	62.34	2810.82
189.64	203.79	14603.2	213708	213707	213521	237253	290816	322344	312790	254030	209098	2512.06	4468.8	589.4	120.11	7148.64	4377.76	344.07	34399.9	8669.59	210.31	216.92	32.83	136.82	138.65	135.47	307439	33488.5	48685.2	42300.9	940.09	4392.56	40.11	6327.58	281.95	8487.75	9776.16	472.41	481.12	9536.12	189.92	1886.03	51.57	56.72	89.06	21.42	353.08	61.44	4414.71
126.97	130.39	3737.43	214525	214560	214361	246182	290556	329356	301814	239169	206428	2575.35	4424.01	280.08	119.57	6800.27	4179.72	133.2	36367	6480.96	198.27	192.22	24.92	149.08	150.35	146.68	313624	26373.5	40066.6	36678.5	877.7	3911.12	33.44	2766.95	325.64	4782.87	5264.07	360.78	347.78	9149.56	175.09	1171.82	31.53	36.6	134.26	22.29	253.03	31.98	3965.01
70.3	170.99	5912.53	202180	202717	202729	198919	251933	286708	325987	292377	250573	2431.48	4942.07	123.64	121.47	7032.32	4738.98	161.85	49500.1	3886.79	242.14	192.34	15.91	136.34	136.95	135.91	302585	40032.4	54455	40481.6	924.04	3689.81	35.54	2708.66	173.35	2341.29	2538.55	188.85	162.84	8829.66	181.02	1033.52	36.12	38.82	24.55	29.51	135.3	45.83	3513.57
104.27	154.35	4985.71	201206	201907	201937	187931	242623	275899	318422	296255	257873	2372.49	4988.22	384.54	110.38	6785.64	4783.86	374.57	55086.4	5051.69	274.83	219.12	25.97	122.07	124.06	123.75	300495	37681.5	50101.5	36546.8	857.61	3601.52	45.09	3441.07	967.01	7268.46	7984.67	739.43	736.41	7083.37	147.15	2009.76	52.92	61.67	117.41	39.15	188.85	26.89	3166.44
209.48	142.75	4007.63	215417	215406	215238	242190	294511	324099	307739	246115	202220	2521.47	4441.71	535.58	122.5	7301.07	4228.97	244.8	37868.4	9052.65	215.07	232.63	32.44	101.76	104.45	103.56	322053	9995.13	17018.1	19062.8	774.64	3596.04	43.01	6144.48	419.96	7244.65	8228.7	395.45	394.95	10093.7	175.61	2041.68	50.57	57.82	84.59	20.42	280.83	54.11	2541.97
191.11	1684.97	50043.8	183601	190382	191631	127234	189321	229629	292637	303661	286648	2544.3	5359.45	243.5	129.4	8438.13	11738.8	360.02	55178.9	10634.4	326.91	305.03	46.04	146.39	149.28	147.85	283031	89699.8	107775	55178.1	1437.41	4191.52	46.55	2844.64	246.21	4341.13	4694.36	320.63	296.21	9777.95	257.33	2115.79	69.39	73.18	244.18	33.6	418.51	40.24	4457.9
299.42	130.81	3315.03	216516	216490	216050	277321	316926	332741	267377	214934	173123	2333.86	4392.49	204.01	109.94	6729.87	4260.08	225.87	45998.2	14587.3	281.44	325.53	37.49	103.35	105.36	105.72	319543	12793.8	20205.9	19423.1	770.7	3133.48	33.37	3171.39	205.71	2648.3	2935.09	200.35	181.64	8256.35	164.8	8080.42	169.69	198.73	31.37	24.65	470.31	45.21	2571.64
251.4	141.86	3880.43	205274	205469	205459	208760	258132	290863	318398	279094	234303	2417.49	4731.76	268.31	139.68	7808.08	4683.38	218.43	49233.2	15208.1	300.09	338.71	59.04	121.5	124.42	122.61	306274	28560.8	40401.8	33523	816.12	3606.73	39.07	3268.79	194.86	7555.56	8152.19	344.58	342.06	8306.11	178.56	4137.05	104.17	122.09	348.83	36.34	546.58	37.7	3319.06
206.7	172.7	5816.88	203611	203912	203909	205637	249388	289910	320544	287117	243688	2504.46	4988.05	93	98.91	6828.71	4536.82	251.16	50365.5	11715.3	288.88	296.61	34.76	134.18	136.43	136.71	300384	44883.5	59388.4	42621	1007.82	3726.95	38.32	1978.76	304.02	1868.71	2020.61	261.53	239.98	7706.5	155.06	4664.8	105.5	119.36	48.13	24.93	405.92	38.64	3513.41
145.39	173.72	6954.7	204465	204639	204615	211550	253975	295405	320381	280129	234969	2448.87	4891.26	177.48	116.59	6854.84	4591.68	334.13	46055.6	8834.49	255.32	239.11	32.48	124.54	125.96	125.26	303045	39119.5	51876.1	38878	918.49	3685.4	37.19	3000.66	1180.55	3724.63	3923.69	786.67	767.23	8551.89	164.46	724.86	26.34	27.52	95.11	44.08	336.34	56.8	3296.35
139	2572.49	68122.2	192347	195191	195475	156803	210351	255374	314513	321987	297997	2522.4	5126.73	467.6	185.54	9477.61	52314.5	402.81	64044.6	5415.25	326.53	275.47	28.68	168.09	170.71	164.37	286426	83003.1	107787	67893.7	1513.66	4626.71	45.8	2757.9	2146.38	10127.9	10903.5	1840.32	1847.58	13227.7	902.2	10426.6	263.51	306.97	31.46	80.6	316.47	58.08	5441.91
260.28	148.55	4256.45	201378	201885	201900	192511	238213	278323	314524	288664	248301	2396.72	4972.35	1821.02	157.02	7080.21	4769.98	301.27	48203.4	5224.83	243.81	198.7	25.62	136.81	139.62	137.23	298523	52002.8	66779.5	44544.7	1079.47	5091.37	97.21	14804.9	622.1	31717.2	36350.2	1313.04	1384.49	9687.52	194.86	15288.5	324.28	370.89	55.34	33.26	188.3	42.56	3758.42
147.11	146.45	5405.41	207129	207188	207076	217426	267238	300825	323137	274208	228228	2416.98	4696.13	179.87	121.72	6750.12	4591.14	296.77	42859.5	8736.93	245.72	226.65	28.25	132.93	132.32	130.34	299803	41009.3	55137.8	42509.4	943.2	3848.56	39.18	2532.53	210.58	5561.02	5852.6	312.26	298.07	7600.87	156.57	1623.12	63.61	67.11	29.72	26.66	342.52	33.63	4149.62
149.05	143.54	4016.02	206988	206945	206868	219123	269207	304047	317043	267289	221317	2451.2	4672.75	184.77	118	6826.27	4567.86	314.38	44784.2	8854.11	251.98	226.24	28.01	133.11	132.48	130.86	303671	30424.8	42181.4	34943.5	804.66	3602.72	34.45	2621.31	213.22	4787.27	5071.29	294.36	278.55	7735.58	163.28	1734.55	66.38	75.55	30.78	28.16	322.11	36.8	3512.75
399.76	148.06	4072.75	201460	201955	201979	193544	239113	278168	313299	287559	259247	2385.37	4939.3	491.01	117.42	6459.58	4784.7	285.8	46709.4	27796.8	365.97	491.96	70.63	163.42	165.5	165.84	290761	74717	93304.6	57672.9	1358.96	4481.34	58.59	5318.56	548.48	8279.4	9324.83	436.45	433.08	8341.65	164.79	803.37	37.95	37.28	28.25	31.7	1216.69	58.31	4853.98
153.84	2566.08	65283.1	135103	162742	178367	50610.3	95989	135755	219847	269207	289265	2923.73	6374.27	351.12	158.67	9469.38	14277	411.04	113373	8166.05	571.18	461.06	55.95	177.25	182.18	179.98	277205	130647	153751	61253.8	1777.64	4808.77	37.33	4059	297.68	6400.15	7013.82	442.96	411.52	11055.4	299.42	1448.22	64.64	68.05	208.2	63.76	297.16	52.7	4602.3
93.59	283.05	11059.8	202267	202596	202586	195765	241635	283168	315539	285935	246448	2453.45	4905.5	267.19	132.13	7376.4	5073.23	578.39	49740.3	4496.42	251.32	198.82	16.75	126.83	128.24	127.28	300282	39154.3	51238.1	37508.8	907.03	3676.85	36.26	3405.64	1133.58	5839.38	6183.34	849.06	836.14	8735.46	184.64	965.35	28.12	29.45	24.8	37.55	177.5	50.19	3513.45
277.37	1793.99	45806.7	189457	192357	192646	155881	216131	252236	321489	332711	307864	2890.84	5664.47	167.21	141.53	8858.2	7990.68	436.03	86659.7	16255.6	478.66	454.15	47.63	184.03	184.67	183.45	284623	118449	142947	67326.5	1993.08	5073.1	39.89	3124.39	247.13	4799.24	5011.88	354.94	325.47	10721.7	260.89	709.73	60.71	64.11	58.03	45.21	715.55	63.13	6142.18
164.29	268.22	20767.1	202914	203299	203305	202788	253935	287489	324054	293150	250194	2450.59	4928.8	179.38	116.19	6795.01	4494.07	283.86	45747.2	7905.27	257.53	238.32	71.77	141.23	145.42	144.17	298768	56432.4	72949.1	48778.8	1176.76	4033	33.07	3173.21	508.55	4196.66	4461.99	418.7	399.45	7959.22	163.94	5868.91	130.45	153.6	715.44	38.09	332.46	50.57	4085.23
149.65	179.38	6024.68	207214	207301	207290	212325	262687	297653	325480	284729	238900	2477.63	4776.25	177.69	119.48	8093.5	4638.02	392.67	34936.9	6783.38	192.72	191.6	25.92	132.71	133.62	133.26	305922	29504.9	42954.8	36609.1	816.12	3769.96	36.94	3230.64	219.31	4753.88	5031.97	307.73	296.13	9990.13	206.98	1141.99	71.47	75.11	95.54	22.56	230.95	47.16	3110.65
259.25	550.52	16874.9	201081	201395	201397	194386	247034	280582	317262	289027	249410	2488.75	4958.69	245.94	124.84	8068.84	5594.87	306	48467.1	14029.5	296.9	314.6	50.24	140.53	142.13	142.05	293741	47203.6	61471	43774.7	1036.06	3921.08	43.7	3427.19	215.78	4929.53	5291.02	322.55	303.86	9566.99	198.84	2692.87	78.72	87.28	53.95	28.92	522.75	48.88	3760.45
226.53	139.16	3574.88	212001	212065	211926	256062	297778	328063	294671	233669	199321	2464.67	4561.56	254.68	107.31	6759.76	4226.65	173.61	42988.6	13867.2	267.38	308.39	38.33	116.67	118.61	118.27	311062	25971.4	36806.8	31211.3	846.11	3534.99	38.74	2721.7	199.27	4035.52	4470.28	251.62	237.22	8928.8	161.16	1454.59	50.84	53.63	22.36	26.83	476.27	35.74	3080.71
135.65	156.83	5450.95	205760	205880	205840	213808	263660	297610	322080	278477	233047	2440.9	4710.64	181.94	103.06	6615.4	4505.24	139.18	46597.6	8362.24	253.88	240.34	35.49	137.85	138.47	131.28	302674	34577.8	48821.1	39418.3	896.58	3756.66	32.36	2775.81	544.45	4472.69	4785.37	418.74	407.51	7646.33	155.29	850.6	29.26	31.14	134.6	32.65	327.77	40.82	3864.74
101.21	162.56	7005.57	215239	215239	215086	238488	292075	323179	314949	257696	212950	2566.26	4464.6	169	108.01	6877.83	4210.68	164	40477.9	3739.66	205.86	174.21	16.36	117.14	119.04	117.29	319121	16385.3	26290.2	27874.1	787.19	3601.78	37.41	3735.71	198.09	3050.63	3348.13	216.07	195.64	8623.39	156.29	2446.34	58.09	69.43	39.44	26.22	124.92	50.38	3099.1
122	161.01	5401.13	203511	203767	203761	207236	258050	290840	322890	287510	243722	2452.53	4876.42	122.66	114.29	6723.86	4540.34	205.13	40663.5	6799.43	218.78	208.81	25.09	152.69	154.97	155.91	295840	59560.6	76534.8	50610.1	1234.77	4024.48	27.66	1969.9	401.93	2230.84	2418.79	374.82	351.08	8568.46	165.26	3382.94	78.7	88.89	34.86	24.04	266.8	34.16	4306.66
256.92	159.09	10739.1	220115	220123	219737	243728	287495	322588	286554	224007	191798	2334.72	4080.05	751.42	112.43	6450.97	4323.47	2243.04	32233	11162.1	203.83	238.85	39.39	125.17	128.03	126.65	309129	18155	28334	28756.8	777.08	4010.73	47.75	6560.22	327.5	14771.1	16637.2	1200.57	1271.41	7878	160.33	1643.62	56.54	59.51	304.16	26.34	447.69	48.88	3683.73
280.66	1106.18	29634.7	189748	193094	193459	152356	214665	251703	327429	336160	315198	2895.95	5707.18	150.28	135.51	8758.81	5960.5	475.28	85965.6	16563.9	476.3	454.07	46.35	183.65	185.66	186.15	281775	116041	139654	70264.9	1916.02	4990.01	41.22	2954.97	258.94	4857.9	5061.51	357.12	330.87	10580.9	239.94	752.38	62.26	66.06	61.42	52.24	722.53	63.69	6036.05
110.31	183.28	8704.29	202821	203361	203377	197708	250528	284372	321304	291994	250758	2444.03	4912.26	138.93	113.5	6504.75	4582.47	202.99	44543.6	5113.73	224.48	190.49	15.99	149.33	150.9	149.71	294851	70405.7	88918.2	56555.8	1354.79	4176.2	22.89	1726.51	365.29	4474.04	4723.68	392.4	374.9	7881.61	148.23	4559.98	93.16	110.18	32	22.43	218.29	22.85	4952.66
206.74	136.96	4053.98	206989	207111	207082	212123	261947	295592	320103	278163	233024	2361.83	4624.89	208.64	120.97	6799.25	4643.07	360.47	42896.2	12468.8	257.71	279.26	34.84	146.4	146.62	145.01	297277	51143.9	67490.9	48540.2	1153.25	4077.25	33.33	2445.43	221.48	9589.21	10032.7	432.79	424.34	7764.34	155.43	1584.43	58.12	62.23	18.32	25.36	541.2	32.96	4799.83
201.09	359.72	13613.7	201696	201952	201932	200382	253547	287158	319024	287383	246413	2495.32	4984.56	202.66	126.15	7405.65	5187.57	259.63	44668.2	10823.8	273.21	273.15	46.34	127.42	130.09	127.73	301281	40140.6	53621.1	39110.4	954.07	3796.1	52.57	3757.34	222.84	3300.25	3634.62	257.89	234.17	8933.21	170.81	2614.9	70.55	80.67	350.87	36.1	387.99	52.58	3224.22
88.91	172.37	4681.01	203590	203823	203807	209809	258898	290013	313928	273995	229188	2429.11	4798.28	246.23	117.95	7267.31	4842.19	547.93	45119	4105.69	224.99	183.59	32.67	135.07	135.33	134.2	298333	47969.7	63289	44298.5	1051.33	4020.44	44.66	4339.46	242.58	5772.74	6193.54	405.79	395.92	8874.43	165.78	897.67	29.05	30.96	195.7	29.3	162.46	52.07	4001.99
156.44	216.94	11679.4	202011	202383	202385	199915	244289	287030	327230	298204	255646	2506.04	5063.28	140.86	114.37	7082.86	4533.83	177.73	55564.2	7060.15	287.02	244.02	20.83	123.54	125.37	125.4	302472	36638.2	48484.9	35033.1	881.32	3489.12	26.4	1864.68	282.36	3024.62	3257.8	260.54	240.51	7276.74	148.16	6505.93	137.48	157.5	30.53	29.07	224.81	25.75	3008.24
112.06	230.6	13631.8	203681	203855	203847	204957	256835	291228	323062	288032	244164	2403.2	4810.87	415.69	119.13	6813.59	4606.26	131.5	47403.9	6280.96	249.6	215.94	32.6	123.83	124.96	124.16	301232	33146.5	45362.4	36062.7	815.15	3743.8	37.76	4021.21	449.82	6285.78	7144.01	428.17	424.55	8420.89	175.87	1340.75	41.31	45.03	114.75	28.63	221.17	31.88	3205.98
129.56	142.81	4128.68	206935	207033	206989	218623	259781	300620	315382	269123	235112	2397.49	4640.26	269.38	111.44	6688.37	4591.77	602.96	46213.2	7358.54	251.02	238.89	24.76	112.08	111.83	109.71	311740	16430.7	25487.5	23982.5	686.2	3251.6	34.89	3156.86	1380.81	5531.95	5990.76	881.45	884.18	8028.07	173.41	757.24	26.67	29.25	25.61	44.53	261.99	49.03	2592.32
125.02	1751.17	48483	187428	191649	192241	143594	205883	244593	305173	308807	285813	2560.85	5353.03	189.03	140.12	8373.47	15499	472.41	53746.3	6626.84	287.54	248.14	24.66	145.14	148.65	147.25	287595	72316.3	89028.9	51880	1254.93	4023.62	35.95	2630.3	254.2	3507.49	3800.34	327.15	298.76	9949.98	316.26	478.99	29.12	29.83	19.07	28.41	238.62	44.75	3814.89
160.49	267.53	22261.1	213219	213217	213067	235464	287126	318361	310519	251995	207165	2512.92	4506.11	191.32	111.7	7235.33	4365.75	153.53	40513.2	8256.78	236.57	229.24	33.28	137.48	139.34	137.39	315847	21996.4	33293.1	31776.8	802.7	3694.98	31.47	2783.13	168.57	3037.06	3390.92	212.42	197.91	8556.44	172.41	1194.58	34.27	36.43	86.31	20.17	307.63	38.73	3531.36
111.31	178.36	9320.57	214669	214645	214469	238164	281960	325156	316114	256258	222131	2543.37	4468.21	616.44	124.44	7290.17	4354.01	375.45	37758	4203.15	199.68	173.17	17.23	132.91	133.38	132.01	309749	26698.9	39574.6	36871	834.39	4099.88	34.6	5021.45	267.01	9144.78	10417.5	495.14	508.26	8892.01	177.3	2403.36	57.46	65.57	62.12	21.66	158.8	31.77	3938.69
195.51	167.88	5530.37	200929	201655	201699	187379	241562	274748	319088	298076	260055	2428.48	5005.85	179.25	105.89	6690.01	4770.1	209.56	52639.8	9178.65	289.19	272.69	33.32	136.44	140.74	139.94	296184	52296.8	68401.9	46515	1072.78	3984.17	43.34	4010.45	271.58	3294.79	3604.42	232.78	214.15	7849.16	151.65	8936.82	182.5	216.97	80.34	30.11	348.45	66.01	3953.52
146.07	197.95	7300.78	198141	199453	199548	171260	222040	264377	309439	296428	273530	2405.85	5122	169.67	106.67	6975.44	4997.31	244.45	53791.6	6634.31	284.15	251.79	27.57	139.7	141.18	140.41	291865	69942.4	87610.8	50225.3	1287.79	4018.9	38.81	3147.8	200.63	3004.25	3262.83	230.91	208.82	8088.09	161.95	6128.6	145.89	165.94	113.12	31.58	267.06	47.39	4342.48
281.85	172.22	4370.71	196082	198728	199067	157485	217660	255354	321228	312789	284522	2525.89	5257.99	581.98	135.2	8502.32	5013.95	288.83	47527.7	13331.1	290.05	307.8	35.28	118.36	118.21	116.84	298941	36806.3	50983.1	37983.7	818.23	3925.61	43.88	5587.65	305.37	7516.99	8625.61	410.7	415.52	9540.51	197.39	2221.36	61.54	71.14	72.04	24.94	362.41	47.29	2419.9
216.82	129.28	3874.74	207514	207604	207556	216681	265803	298594	315342	269254	223526	2413.08	4624.49	198.38	115.36	7063.11	4663.51	403.65	43513.3	12780.5	265.51	284.34	34.96	141.46	141.22	138	300676	44608.9	59629.6	45075.3	1016.61	3909.24	43.86	2425.54	223.38	8791.89	9149.17	420.92	407.1	8063.15	169.37	2389.32	74.69	80.51	20.13	28.6	509.54	37.99	4418
152.69	296.29	27594.8	213643	213570	213425	234924	279479	321529	315869	259212	214266	2547.63	4458.02	400.74	123.91	7379.91	4349.34	255.97	42092.7	6820.44	226.49	214.91	25.91	111.34	113.32	111	316912	10776.2	17886.1	20316.1	753.47	3426.68	34.31	3969.45	444.6	6765.56	7470.86	446.98	448.73	8520.22	175.57	1215.47	36.66	39.18	106.45	25.69	211.41	35.92	2615.8
301.06	143.91	4285.4	213585	213565	213265	257727	307644	327365	294203	231692	187541	2440.98	4546.5	197.63	104.55	6958.49	4447.03	307.71	36527.9	12500.2	224.88	263.07	35.04	127.67	132.31	131.76	310419	28861.8	41180	34948.8	900.76	3732.08	29.31	3015.29	241.98	3153.38	3421.1	253.83	226.72	9567.48	191.56	9826.17	215.88	248.86	104.28	23.42	469.36	48.18	3638.93
111.91	238.09	13673.6	202071	202342	202333	205337	254819	288179	319832	283296	239198	2428.46	4874.27	354.52	123.87	7546.48	4692.49	159.36	61316.4	4796	304.11	245.72	17.31	75.39	77.41	76.95	282739	6827.49	10530.4	10312.8	618.47	2711.27	35.73	4140.78	381.95	7303.88	8013.48	373.27	370.31	5700.7	144.03	898.03	29.28	31.32	54.96	29.19	104.04	29.82	1414.42
130.05	1468.97	44271.8	197706	198431	198475	191555	246511	281660	326163	300427	259929	2465.52	4976.37	118.5	127.14	7601.62	8691.08	187.57	47251.2	7671.23	260.65	242.11	31.42	147.89	150.72	149.03	296234	61428.8	79175.1	51313.3	1212.87	4017.75	36.24	2431.76	339.88	1939.04	2145.54	188.23	166.25	10003.6	231.53	799.29	35.03	35.01	48.19	29.85	319.84	48.83	4362.34
225.32	164.36	6121.95	205965	206114	206101	207909	258126	291407	320645	279652	235635	2452.87	4780.69	147.91	111.47	6820.06	4796.74	382.4	48869.3	13888.1	295.76	320.25	40.62	145.71	145.76	135.2	296640	46927.5	62238.1	45250	1068.93	3850.68	38.15	2104.68	186.99	5583.1	5835.68	333.65	318.25	7368.61	181.36	834.74	48.12	50.9	126.99	30.16	566.11	37.01	4360.33
219.58	164.23	8851.77	214310	214326	214049	243196	296785	328556	309440	246524	203139	2575.7	4492.67	62.49	110.96	6959.29	4259.72	275.03	39728.1	11677.7	248.97	257.54	37.32	142.33	146.2	145.1	312193	23759.2	35894.8	34289.9	832.18	3710.75	37.76	1880.34	203.37	2658	2752.78	214.48	194.2	8771.2	173.68	402.25	35.12	35.11	44.07	25.08	460.81	35.15	3917.54
167.1	213.37	15229.4	217267	217256	216969	245044	299187	329657	307959	244947	201597	2516.55	4357.24	635.56	113.3	6967.31	4220.26	384.37	40693.2	6779.46	222.88	203.1	24.85	111.33	110.2	107.31	323426	9104.84	15255	18146	771.62	3619.54	47.07	6434.81	622.32	9222.51	10447.3	559.83	573.71	8530.58	154.26	725.71	32.14	34.37	63.02	24.68	216.37	46.42	2555.53
106.54	140.04	3953.24	197237	198826	198973	173742	230311	263557	309136	294305	259728	2369.12	5062.35	197.36	110.9	6777.81	4857.53	557.91	53807.8	6324.18	283.16	245.48	22.25	139.65	142.01	141.47	291185	59225.8	72747.4	44138	1096.71	3779.59	37.45	2876.8	216.06	5729.11	6029.78	396.12	377.23	7119.19	141.74	705.9	46.72	48.07	83.45	33.07	227.56	41.12	3737.63
268.11	186.44	6833.93	211904	211919	211820	231076	281033	312618	312552	255445	209234	2468.34	4549.22	538.46	126	7435.47	4469.85	444.11	41174.2	12283.8	258.46	276.52	35.95	119.46	120.27	120.18	312705	18745	28849.3	28980.7	745.77	3841.23	36.64	5228.78	279.26	7922.19	9017.27	459.71	462.88	8619.63	183.36	1890.89	59.23	64.87	211.46	31.29	427.43	47.03	3127.31
222.84	228.6	14741.4	203423	203700	203690	205643	249112	289907	322065	287841	256117	2449.91	4875.15	121.13	104.95	6678.25	4653.65	298.77	52319.9	15336.6	315.29	333.78	39.77	129.17	130.47	129.36	300639	44113.8	57789.4	42024.8	965.12	3679.33	25.09	1954.11	357.73	2866.56	3052.55	327.39	311.3	6167.05	121.97	635.33	20.23	22.08	23.41	26.69	560.25	32.27	3623.86
214.98	172.32	7426.87	205288	205378	205324	216934	258380	298884	315886	270023	236051	2447.05	4758.8	132.08	108.5	6814.45	4789.79	354.75	46994.6	13735.4	294.31	307.15	42.15	144.5	147.49	146.53	292634	54649.5	70820.8	47887.4	1174.71	3956.02	37.1	2050.57	186.05	5100.43	5327.08	311.66	294.76	7459.1	171.14	633.46	42.36	43.74	69.46	28.98	608.98	37.32	4736.66
811.98	121.54	3573.77	214567	214620	214459	246687	286588	316654	287656	240174	195226	2278.71	4326.87	14084.3	398.06	6742.86	4328.07	541.11	44693.6	6418.92	234.72	222.31	21.78	101.5	103.64	101.84	319726	13683.8	21199.1	20364.2	869.08	15231	481.94	104377	4206.22	155250	212712	7868.09	8575.99	12405.6	274.69	654.27	29.83	31.38	38.88	25.77	225.02	75.52	2824.26
274.22	2931.97	70622.8	186967	190553	190966	151154	212844	250440	329029	334853	312823	2900.69	5783.34	192.94	146.75	9278.38	13226	424.66	103076	15291.5	559.39	498.39	50.47	166.45	168.72	168.03	286830	96019.1	113602	58620.9	1726.63	4716.44	35.14	3090.31	225.81	4563.28	4813.23	353.98	323.2	10271.1	300.41	687.45	62.51	62.91	40.79	47.01	601.89	61.92	5116.48
186.02	127.87	3936.57	217751	217720	217426	257060	301761	335792	293335	241983	198375	2431.58	4377.86	220.98	101.97	6340.77	4322.24	247.66	41847	10865.3	246.63	269.2	30.94	115.62	119.07	119.46	311643	27981.2	40903.2	36246.3	884.94	3750.61	33.42	3242.4	188.76	3647.12	4044.14	249.52	235.81	7621.28	159.08	1038.31	31.95	34.91	87.75	23.66	422.41	43.76	3860.88
156.37	160.24	7831.67	215059	215092	214846	253608	306558	329796	300851	239888	196391	2508.7	4438.05	241.75	120.03	6487.69	4369.14	279.12	40441	8745.49	226.63	239.28	30.3	127.93	131.02	130.45	314344	31631.2	45570.3	38976.2	965.81	3806.97	36.81	2681.12	166.95	5702.13	6154.65	319.72	300.92	8408.52	184.29	2197.95	74.29	81.08	49.8	28.53	352.02	30.93	4065.86
212.47	140.74	4025.64	204718	204823	204785	216019	257817	299897	319631	275932	242008	2435.23	4756.24	160.38	113.23	7064.42	4816.19	309.69	46996.2	13227.5	296.4	308.71	38.25	135.28	135.89	132.41	301580	40124.3	53491.1	39095.1	962.06	3732.36	27.59	2383.16	179.9	5047.15	5351.61	291.34	276.76	7327.83	162.33	831.53	43.22	45.82	91.47	28.4	517.21	33.36	3994.57
144.67	180.39	10854.9	216607	216599	216264	244723	288644	329471	303487	251664	207327	2553.37	4354.17	189.07	109.43	6673.14	4245.89	141.35	39406.6	7516.33	224.12	216.63	35.79	130.84	128.7	127.03	313168	20209	31999.3	31542.1	780.01	3711.39	28.17	2864.37	163.38	2928.97	3273.28	206.82	183.99	8737.87	165.33	959.12	35.04	39.98	183.72	26.54	297.33	41.01	3781.13
188.16	1570.27	40158.2	197751	198223	198235	182261	240421	272781	311346	293259	257754	2483.78	5244.08	655.96	135.95	8081.28	12482.3	386.21	52450.9	9303.19	303.31	269.59	31.28	154.55	159.81	159.81	292065	96304.8	113495	54253.8	1559.88	4555.69	42.49	4800.13	490.58	8810.63	9679.09	633.58	611.13	10783.7	270.5	660.2	35.63	34.17	30.37	36.05	375.37	46.82	4698.66
287.24	4104.98	85628.3	123462	153797	176789	40360.9	77076.9	111086	203747	246850	268732	2914.87	6493.02	269.91	177.81	9425.85	82249.7	671.49	179619	18474.1	957.32	781.5	61.82	203.16	209.14	208.9	268834	199846	218170	46693.4	2146.91	5364.16	52.99	3373.75	773.1	5361.38	5628.87	397.59	350.3	10607.2	1186.81	1113.32	124.65	123.76	47.54	85.84	822.06	85.85	6417.43
238.56	157.51	7240.64	214948	215067	214815	244123	296218	326947	310948	247788	204284	2625.67	4541.66	75	117.7	7172.68	4304.1	274.78	34836.1	12140.1	224.64	253.78	40.65	131.5	135.2	134.21	314191	24324.9	36568.3	34978.5	858.49	3912.2	38.41	3285.05	236.44	2494.96	2615.26	225.66	198.91	10087.3	194.65	494.23	41.91	42.6	42.76	20.35	481.9	58	3786.29
162.16	1868.47	48855.3	182291	190469	192085	128745	191730	231695	297486	311853	295720	2574.75	5453.38	203.52	129.37	8340.89	14612.3	196.57	55248.1	9335.66	314.57	288.57	32.84	144.87	146.19	145.7	289072	79995.3	98731.2	52673.5	1309.35	4088.4	39.15	2891.67	197.5	3046.95	3421.55	230.21	208.8	9917.78	274.67	754.48	34.24	37.22	85.28	29.23	341.33	45.04	3842.92
234.37	551.25	18937.2	201729	202039	202047	200636	245056	286513	327231	297933	255796	2513.89	4892.85	120.11	110.87	7260.79	5639.51	391.23	46000.8	14142.7	281.17	306.43	41.82	161.91	165	164.42	289142	83927.9	103768	61743.6	1564.97	4412.74	42.42	2342.81	204.48	4023.76	4219.44	295.17	284.36	8528.81	201.7	643.82	52.72	53.42	57.87	24.69	664.57	47.96	5868.21
195.31	140.76	6250.07	218148	218065	217565	252252	296231	330804	290586	226167	184722	2465.95	4300.49	906.98	127.35	8303.34	4173.85	893.45	36601.5	6347.22	202.03	190.74	19.17	113.49	113.08	111.86	317840	16112	25776.4	26857.9	770.47	4030.36	53.11	7557.3	404.28	17208.7	18961	882.37	904.92	10133.2	211.03	10121.4	215.33	254.88	68.09	22.97	225.62	73.81	5718.53
99.42	201.25	10030.4	195779	197721	197922	165084	216188	250757	304733	302348	274120	2338.72	5149.4	142.25	118.29	6823.19	4993.91	349.11	42019.9	5400.81	228.54	195.63	32.51	174.87	181.73	180.64	285060	124824	145224	59654.7	1782.6	4768.62	64.86	4901.46	239.49	2687.29	2908.05	270.11	240.49	9820.12	182.92	913.17	43.14	42.93	281.08	36.01	271.96	85.7	6099.31
222.9	159.19	7328.5	211307	211282	211148	235698	279459	321476	314074	256467	210504	2526.34	4615.04	806.62	135.54	7328.01	4374	225.72	42040.6	9076.4	232.71	234.23	33.02	125.23	124.12	122.45	311335	27139.9	39390.9	34783.4	856.04	4127.43	47.71	6142.37	296.72	12075.3	13570.8	558.22	564.88	9706.48	184.43	3123.75	78.46	87.47	228.36	24.22	336.6	27.24	3652.47
245.89	168.36	9185.15	213302	213330	213156	237254	290304	319903	307224	248559	203819	2554.84	4610.38	729.4	147.17	7880.73	4325.72	693.83	37395.8	10022.5	227.45	236.77	33.33	137.24	138.53	137.62	310662	28885	41941.1	37436.1	871.34	4371.53	61.59	8264.16	383.72	12090.9	13396.1	685.9	695.93	10922.3	209.29	6889.2	161.51	185.93	94.7	29.27	402.68	90.79	5061.88
201.01	164.41	5058.04	203629	203994	203992	206081	256592	289234	324136	286025	242153	2389.22	4862.34	157.57	117.45	7000	4770.64	219.98	49990.9	7860.33	269.83	253.87	25.08	131.15	127.51	124.36	304172	28776.2	41070.5	32833.3	766.82	3406.36	35.08	2118.89	249.83	2769.2	3024.66	212.31	194.54	8274.72	164.98	12397.2	257.99	303.05	101.27	26.74	263.52	25.6	2982.4
95.32	593.28	17193.2	178310	188139	190108	103015	167707	211408	282742	313967	312826	2848.09	5937.07	397.06	167.37	8542.63	4720.17	274.48	78876.3	4287.55	392.02	292.22	27.43	165.67	168.66	165.49	285573	110489	130354	55514.4	1736.09	4661.04	64.42	3172.44	3975.17	7215.53	7625.17	2523.37	2502.09	13982.9	304.65	761.7	58.98	59.24	200.99	181.75	402.91	90.18	5066.05
133.36	165.57	8550.78	215233	215268	215113	243596	296424	327325	308790	246268	202332	2600.51	4410.27	69.48	114.58	7379.29	4144.34	403.35	39753.7	7104.25	210.6	209.22	26.18	103.96	106.07	104.97	323624	7995.86	13520.9	15889.6	835.99	2963.43	27.42	1737.1	269.84	2087.55	2205.09	238.17	223.71	9099.18	180.8	401.88	22.91	24.41	77.34	23.53	214.98	32.77	2368.41
310.35	218.88	8537.43	200663	201324	201356	185201	241263	275801	320119	299943	263293	2494.08	4986.6	215.01	160.86	7382.24	4976.74	192.42	47966.8	20127.6	334.01	392.24	59.48	143.57	145.86	146	293497	64011.4	81148.1	52874	1276.99	4061.05	30.49	2277.76	468.49	6910.22	7261	427.99	412.65	9248.99	192.78	1615.5	40.02	43.69	98.51	26.57	850.75	30.19	4672.19
314.43	189.5	12000.4	214128	214154	214051	233147	284504	316288	315657	258462	212701	2506.61	4526.08	699.29	136.23	6960.51	4322.23	496.52	39294.3	14067.5	259.44	287.19	42.65	123.33	126.48	127.81	308240	29525.1	42764.9	38142.7	879.74	4263.14	52.08	6371.31	346.02	10274	11661.4	577.3	593.27	8924.54	167.23	2844.63	94.35	103.42	50.72	27.49	553.95	53.91	3929.56
194.17	132.95	4155.89	207015	207070	207032	215136	257662	297318	317950	273197	227212	2421.96	4598.07	200.49	124.81	6697.64	4618.31	382.9	39936.5	12144.1	252.33	270.74	38.2	154.1	153.04	150.59	295043	58232.8	77175.7	53579.6	1268.84	4231.87	33.13	2938.05	241.39	7381.19	7774.08	386.86	377.26	8531.65	177.91	1812.65	70.56	76.35	23.92	24.85	556.87	50.2	5210.98
125.13	174.14	10337.1	218093	218142	217833	239343	283695	328596	311530	250277	217384	2600.97	4361.46	413.58	121.42	7680.81	4198.03	224.93	41761.1	4809.87	223.01	192.97	22.17	86.92	88.32	86.82	329366	3069.84	5689.61	8039.29	828.32	2918.7	36.83	4235.01	383.23	7529.89	8283.44	456.15	447.29	9112.44	207.17	1061.03	31.52	33.29	63.11	22.06	120.72	37.06	1838.66
95.27	192.05	9381.95	203013	203405	203405	202212	253615	287210	324598	293308	250472	2444.23	4877.89	141.79	112.11	6688.81	4508.17	302.19	53484.4	3584.25	256.76	199.38	16.6	125.61	127.42	127.95	302069	37429.1	50633.5	38370.3	891.28	3715.15	31.01	3349.77	300.42	3021.29	3284.33	291.88	275.99	7110.93	133.78	4531.17	94.16	109.23	29.63	27.46	120.85	50.64	3235.05
131.56	194.65	12673.7	212034	212055	211922	231293	284030	316178	313828	257306	212712	2578.54	4518.69	140.1	108.43	7228.76	4394.57	170.66	41350.3	6950.73	221.84	205.36	23.91	133.58	132.81	130.49	317516	23245.4	34869.7	33030.7	784.12	3722.4	28.88	2577.58	174.39	3031.84	3299.04	201.6	184.69	8243.48	165.27	849.37	33.79	34.1	21.52	26.16	268.46	41.56	3700.92
[truncated: 109 more columns]
