# Supplementary material for: Cross-Disease Breathomics by PTR-TOF-MS: Multiclass Machine Learning and Network Remodeling Across Asthma, COPD, Cystic Fibrosis, and Lymphangioleiomyomatosis
Source: Int J Mol Sci. 2026 Apr 13;27(8):3483. doi: 10.3390/ijms27083483 (PMC13116732; doi:10.3390/ijms27083483)
Supplement: Supplementary file 1 [file ijms-27-03483-s001.zip › Table S7. Supplementary network_analysis_summary.txt]

1. Metrics
============================================================

- WeightedDegree
  -- Control
     97.10352: 10.240291
     97.09225: 10.236359
     96.05719: 7.497622
     95.082: 7.786101
     95.05365: 7.783966
     85.09638: 10.512267
     85.0697: 10.513953
     83.08564: 8.017512
     79.05395: 7.930087
     77.05868: 5.703861
     73.06527: 7.593905
     71.08162: 10.159421
     71.05515: 10.160549
     58.94678: 5.594039
     55.03962: 8.359593
     47.04044: 4.997411
     45.99156: 7.390059
     329.83984: 6.734152
     235.21074: 5.072064
     181.01353: 4.102555
     159.0712: 4.219433
     149.10438: 4.703435
     119.95525: 10.059770
     118.0709: 7.434122
     109.09555: 8.187683
     109.07056: 8.336801
     107.9565: 10.053081
     105.93981: 8.892344
     103.07641: 6.641371
  -- BA
     97.10352: 9.372148
     97.09225: 9.379123
     96.05719: 8.198268
     95.082: 7.773916
     95.05365: 7.777012
     85.09638: 11.082894
     85.0697: 11.083829
     83.08564: 8.382486
     79.05395: 7.195741
     77.05868: 6.744720
     73.06527: 8.078008
     71.08162: 9.058716
     71.05515: 9.052548
     58.94678: 5.929697
     55.03962: 8.949081
     47.04044: 5.740452
     45.99156: 9.530756
     329.83984: 7.656927
     235.21074: 8.747906
     181.01353: 5.523674
     159.0712: 5.132662
     149.10438: 5.984512
     119.95525: 11.026973
     118.0709: 7.908305
     109.09555: 9.454801
     109.07056: 9.651662
     107.9565: 10.570637
     105.93981: 10.095065
     103.07641: 6.983143
  -- COPD
     97.10352: 11.648465
     97.09225: 11.647822
     96.05719: 10.469355
     95.082: 9.439024
     95.05365: 9.435705
     85.09638: 11.411299
     85.0697: 11.412220
     83.08564: 11.392407
     79.05395: 10.155519
     77.05868: 7.690806
     73.06527: 8.497414
     71.08162: 9.134573
     71.05515: 9.130228
     58.94678: 6.689520
     55.03962: 9.702505
     47.04044: 6.019574
     45.99156: 10.923713
     329.83984: 8.851455
     235.21074: 9.922628
     181.01353: 8.773799
     159.0712: 6.174989
     149.10438: 10.055297
     119.95525: 11.112573
     118.0709: 8.398002
     109.09555: 11.504866
     109.07056: 11.548557
     107.9565: 10.992775
     105.93981: 10.392318
     103.07641: 9.247419
  -- CF
     97.10352: 9.189330
     97.09225: 9.403304
     96.05719: 9.273439
     95.082: 8.769621
     95.05365: 8.815451
     85.09638: 9.826454
     85.0697: 9.798103
     83.08564: 9.133778
     79.05395: 9.234714
     77.05868: 8.279260
     73.06527: 9.499769
     71.08162: 8.248087
     71.05515: 8.236702
     58.94678: 7.802437
     55.03962: 9.478373
     47.04044: 6.816075
     45.99156: 9.625221
     329.83984: 9.036216
     235.21074: 5.927721
     181.01353: 7.272955
     159.0712: 8.938427
     149.10438: 8.027702
     119.95525: 8.284393
     118.0709: 7.290404
     109.09555: 9.617841
     109.07056: 9.583327
     107.9565: 9.265064
     105.93981: 9.034539
     103.07641: 7.926229
  -- LAM
     97.10352: 12.645899
     97.09225: 12.578951
     96.05719: 11.301601
     95.082: 11.352469
     95.05365: 11.354505
     85.09638: 12.899970
     85.0697: 12.663505
     83.08564: 12.978937
     79.05395: 12.580647
     77.05868: 10.163855
     73.06527: 10.734576
     71.08162: 12.236485
     71.05515: 12.212315
     58.94678: 7.836525
     55.03962: 8.975458
     47.04044: 8.694102
     45.99156: 11.385736
     329.83984: 10.278557
     235.21074: 9.667875
     181.01353: 8.720703
     159.0712: 6.899829
     149.10438: 11.447735
     119.95525: 11.616149
     118.0709: 10.804053
     109.09555: 12.078383
     109.07056: 12.075540
     107.9565: 11.907776
     105.93981: 11.533754
     103.07641: 11.238921

- Betweenness
  -- Control
     97.10352: 0.000000
     97.09225: 0.000000
     96.05719: 0.018519
     95.082: 0.000000
     95.05365: 0.000000
     85.09638: 0.000000
     85.0697: 0.000000
     83.08564: 0.015873
     79.05395: 0.000000
     77.05868: 0.000000
     73.06527: 0.000000
     71.08162: 0.000000
     71.05515: 0.000000
     58.94678: 0.000000
     55.03962: 0.000000
     47.04044: 0.021164
     45.99156: 0.002646
     329.83984: 0.000000
     235.21074: 0.010582
     181.01353: 0.142857
     159.0712: 0.089947
     149.10438: 0.060847
     119.95525: 0.000000
     118.0709: 0.000000
     109.09555: 0.005291
     109.07056: 0.000000
     107.9565: 0.000000
     105.93981: 0.007937
     103.07641: 0.000000
  -- BA
     97.10352: 0.000000
     97.09225: 0.000000
     96.05719: 0.002646
     95.082: 0.023810
     95.05365: 0.018519
     85.09638: 0.000000
     85.0697: 0.000000
     83.08564: 0.000000
     79.05395: 0.066138
     77.05868: 0.005291
     73.06527: 0.000000
     71.08162: 0.000000
     71.05515: 0.000000
     58.94678: 0.005291
     55.03962: 0.000000
     47.04044: 0.000000
     45.99156: 0.000000
     329.83984: 0.000000
     235.21074: 0.000000
     181.01353: 0.052910
     159.0712: 0.089947
     149.10438: 0.002646
     119.95525: 0.002646
     118.0709: 0.000000
     109.09555: 0.000000
     109.07056: 0.000000
     107.9565: 0.002646
     105.93981: 0.000000
     103.07641: 0.000000
  -- COPD
     97.10352: 0.000000
     97.09225: 0.000000
     96.05719: 0.000000
     95.082: 0.000000
     95.05365: 0.000000
     85.09638: 0.000000
     85.0697: 0.000000
     83.08564: 0.000000
     79.05395: 0.000000
     77.05868: 0.002646
     73.06527: 0.000000
     71.08162: 0.000000
     71.05515: 0.000000
     58.94678: 0.013228
     55.03962: 0.000000
     47.04044: 0.219577
     45.99156: 0.000000
     329.83984: 0.000000
     235.21074: 0.000000
     181.01353: 0.000000
     159.0712: 0.084656
     149.10438: 0.000000
     119.95525: 0.000000
     118.0709: 0.000000
     109.09555: 0.000000
     109.07056: 0.000000
     107.9565: 0.005291
     105.93981: 0.000000
     103.07641: 0.000000
  -- CF
     97.10352: 0.000000
     97.09225: 0.005291
     96.05719: 0.005291
     95.082: 0.007937
     95.05365: 0.007937
     85.09638: 0.000000
     85.0697: 0.000000
     83.08564: 0.007937
     79.05395: 0.000000
     77.05868: 0.000000
     73.06527: 0.000000
     71.08162: 0.002646
     71.05515: 0.018519
     58.94678: 0.010582
     55.03962: 0.000000
     47.04044: 0.021164
     45.99156: 0.000000
     329.83984: 0.000000
     235.21074: 0.063492
     181.01353: 0.000000
     159.0712: 0.000000
     149.10438: 0.000000
     119.95525: 0.000000
     118.0709: 0.002646
     109.09555: 0.000000
     109.07056: 0.000000
     107.9565: 0.000000
     105.93981: 0.000000
     103.07641: 0.000000
  -- LAM
     97.10352: 0.010582
     97.09225: 0.000000
     96.05719: 0.000000
     95.082: 0.000000
     95.05365: 0.000000
     85.09638: 0.000000
     85.0697: 0.000000
     83.08564: 0.000000
     79.05395: 0.005291
     77.05868: 0.010582
     73.06527: 0.000000
     71.08162: 0.000000
     71.05515: 0.000000
     58.94678: 0.005291
     55.03962: 0.002646
     47.04044: 0.021164
     45.99156: 0.000000
     329.83984: 0.000000
     235.21074: 0.000000
     181.01353: 0.023810
     159.0712: 0.142857
     149.10438: 0.000000
     119.95525: 0.000000
     118.0709: 0.002646
     109.09555: 0.000000
     109.07056: 0.000000
     107.9565: 0.000000
     105.93981: 0.000000
     103.07641: 0.002646

- Eigenvector
  -- Control
     97.10352: 0.244512
     97.09225: 0.244498
     96.05719: 0.157262
     95.082: 0.165096
     95.05365: 0.165067
     85.09638: 0.255423
     85.0697: 0.255421
     83.08564: 0.191498
     79.05395: 0.185135
     77.05868: 0.126869
     73.06527: 0.174043
     71.08162: 0.240906
     71.05515: 0.240912
     58.94678: 0.124746
     55.03962: 0.187522
     47.04044: 0.110096
     45.99156: 0.171789
     329.83984: 0.149094
     235.21074: 0.112662
     181.01353: 0.090266
     159.0712: 0.092108
     149.10438: 0.101679
     119.95525: 0.242455
     118.0709: 0.161605
     109.09555: 0.186604
     109.07056: 0.190580
     107.9565: 0.240644
     105.93981: 0.217217
     103.07641: 0.148069
  -- BA
     97.10352: 0.205601
     97.09225: 0.205786
     96.05719: 0.167075
     95.082: 0.156385
     95.05365: 0.156440
     85.09638: 0.249594
     85.0697: 0.249650
     83.08564: 0.182776
     79.05395: 0.152584
     77.05868: 0.146297
     73.06527: 0.169709
     71.08162: 0.195015
     71.05515: 0.194901
     58.94678: 0.126892
     55.03962: 0.193535
     47.04044: 0.122078
     45.99156: 0.214365
     329.83984: 0.163088
     235.21074: 0.191071
     181.01353: 0.115679
     159.0712: 0.110682
     149.10438: 0.127128
     119.95525: 0.248722
     118.0709: 0.163375
     109.09555: 0.211089
     109.07056: 0.215772
     107.9565: 0.237690
     105.93981: 0.230411
     103.07641: 0.149788
  -- COPD
     97.10352: 0.225236
     97.09225: 0.225249
     96.05719: 0.192761
     95.082: 0.171679
     95.05365: 0.171626
     85.09638: 0.219805
     85.0697: 0.219826
     83.08564: 0.220571
     79.05395: 0.195732
     77.05868: 0.143266
     73.06527: 0.151702
     71.08162: 0.167004
     71.05515: 0.166923
     58.94678: 0.124538
     55.03962: 0.179135
     47.04044: 0.110023
     45.99156: 0.208224
     329.83984: 0.165314
     235.21074: 0.181207
     181.01353: 0.161609
     159.0712: 0.115277
     149.10438: 0.185216
     119.95525: 0.213611
     118.0709: 0.152843
     109.09555: 0.222336
     109.07056: 0.222900
     107.9565: 0.211698
     105.93981: 0.201927
     103.07641: 0.170049
  -- CF
     97.10352: 0.198149
     97.09225: 0.202011
     96.05719: 0.197170
     95.082: 0.187601
     95.05365: 0.188424
     85.09638: 0.208972
     85.0697: 0.208422
     83.08564: 0.197223
     79.05395: 0.196116
     77.05868: 0.175391
     73.06527: 0.199396
     71.08162: 0.175147
     71.05515: 0.174877
     58.94678: 0.164816
     55.03962: 0.201705
     47.04044: 0.144807
     45.99156: 0.203534
     329.83984: 0.191239
     235.21074: 0.126581
     181.01353: 0.155203
     159.0712: 0.190187
     149.10438: 0.171078
     119.95525: 0.174239
     118.0709: 0.155482
     109.09555: 0.204887
     109.07056: 0.204051
     107.9565: 0.196570
     105.93981: 0.191325
     103.07641: 0.168370
  -- LAM
     97.10352: 0.214999
     97.09225: 0.214888
     96.05719: 0.182915
     95.082: 0.184194
     95.05365: 0.184229
     85.09638: 0.218587
     85.0697: 0.215780
     83.08564: 0.219704
     79.05395: 0.212342
     77.05868: 0.166590
     73.06527: 0.177717
     71.08162: 0.204293
     71.05515: 0.203936
     58.94678: 0.123893
     55.03962: 0.144762
     47.04044: 0.140489
     45.99156: 0.189740
     329.83984: 0.166167
     235.21074: 0.157772
     181.01353: 0.141082
     159.0712: 0.112088
     149.10438: 0.192778
     119.95525: 0.190650
     118.0709: 0.176703
     109.09555: 0.203523
     109.07056: 0.203556
     107.9565: 0.200892
     105.93981: 0.190750
     103.07641: 0.185907

- Katz
  -- Control
     97.10352: 0.238461
     97.09225: 0.238440
     96.05719: 0.162799
     95.082: 0.169727
     95.05365: 0.169700
     85.09638: 0.247819
     85.0697: 0.247820
     83.08564: 0.191019
     79.05395: 0.185782
     77.05868: 0.134035
     73.06527: 0.176103
     71.08162: 0.235510
     71.05515: 0.235517
     58.94678: 0.132076
     55.03962: 0.188656
     47.04044: 0.118984
     45.99156: 0.173770
     329.83984: 0.154180
     235.21074: 0.121210
     181.01353: 0.101053
     159.0712: 0.102794
     149.10438: 0.111539
     119.95525: 0.236395
     118.0709: 0.166050
     109.09555: 0.187508
     109.07056: 0.191024
     107.9565: 0.234937
     105.93981: 0.213515
     103.07641: 0.153202
  -- BA
     97.10352: 0.203886
     97.09225: 0.204049
     96.05719: 0.170731
     95.082: 0.161277
     95.05365: 0.161328
     85.09638: 0.242732
     85.0697: 0.242778
     83.08564: 0.183494
     79.05395: 0.156827
     77.05868: 0.150737
     73.06527: 0.172437
     71.08162: 0.194819
     71.05515: 0.194715
     58.94678: 0.133464
     55.03962: 0.193283
     47.04044: 0.129204
     45.99156: 0.211211
     329.83984: 0.166133
     235.21074: 0.190863
     181.01353: 0.123617
     159.0712: 0.118756
     149.10438: 0.133750
     119.95525: 0.241875
     118.0709: 0.167088
     109.09555: 0.208413
     109.07056: 0.212574
     107.9565: 0.232067
     105.93981: 0.225251
     103.07641: 0.154090
  -- COPD
     97.10352: 0.220953
     97.09225: 0.220962
     96.05719: 0.192855
     95.082: 0.174085
     95.05365: 0.174037
     85.09638: 0.216158
     85.0697: 0.216176
     83.08564: 0.216745
     79.05395: 0.194563
     77.05868: 0.147972
     73.06527: 0.156222
     71.08162: 0.169694
     71.05515: 0.169621
     58.94678: 0.131127
     55.03962: 0.180464
     47.04044: 0.118268
     45.99156: 0.205976
     329.83984: 0.167845
     235.21074: 0.182519
     181.01353: 0.164714
     159.0712: 0.122759
     149.10438: 0.185984
     119.95525: 0.210633
     118.0709: 0.157068
     109.09555: 0.218372
     109.07056: 0.218896
     107.9565: 0.208890
     105.93981: 0.199946
     103.07641: 0.172361
  -- CF
     97.10352: 0.196741
     97.09225: 0.200275
     96.05719: 0.196117
     95.082: 0.187410
     95.05365: 0.188163
     85.09638: 0.206754
     85.0697: 0.206254
     83.08564: 0.195895
     79.05395: 0.195207
     77.05868: 0.176593
     73.06527: 0.198373
     71.08162: 0.176359
     71.05515: 0.176119
     58.94678: 0.167123
     55.03962: 0.200186
     47.04044: 0.149028
     45.99156: 0.201961
     329.83984: 0.190876
     235.21074: 0.132555
     181.01353: 0.158323
     159.0712: 0.189837
     149.10438: 0.172615
     119.95525: 0.175678
     118.0709: 0.158570
     109.09555: 0.203030
     109.07056: 0.202286
     107.9565: 0.195636
     105.93981: 0.190951
     103.07641: 0.170227
  -- LAM
     97.10352: 0.211745
     97.09225: 0.211552
     96.05719: 0.183931
     95.082: 0.185040
     95.05365: 0.185072
     85.09638: 0.215072
     85.0697: 0.212445
     83.08564: 0.216048
     79.05395: 0.209507
     77.05868: 0.168949
     73.06527: 0.178776
     71.08162: 0.202533
     71.05515: 0.202208
     58.94678: 0.130965
     55.03962: 0.149506
     47.04044: 0.145626
     45.99156: 0.189506
     329.83984: 0.168794
     235.21074: 0.161074
     181.01353: 0.146131
     159.0712: 0.119924
     149.10438: 0.191993
     119.95525: 0.190590
     118.0709: 0.178128
     109.09555: 0.201639
     109.07056: 0.201662
     107.9565: 0.199286
     105.93981: 0.190539
     103.07641: 0.186170

2. Metrics deltas (vs Control)
============================================================

- WeightedDegree_vs_Control_diff
   Strong deviation thresholds: < -0.2953 or > 0.4478
  -- BA
     97.10352: -0.244937
     97.09225: -0.243152
     96.05719: -0.014409
     95.082: -0.130710
     95.05365: -0.129856
     85.09638: +0.000106
     85.0697: +0.000000
     83.08564: -0.064543
     79.05395: -0.250321
     77.05868: +0.021122
     73.06527: -0.049635
     71.08162: -0.284991
     71.05515: -0.286204
     58.94678: -0.098701
     55.03962: -0.022690
     47.04044: -0.037443
     45.99156: +0.226271
     329.83984: +0.013707
     235.21074: +0.456269 * (strong)
     181.01353: +0.065703
     159.0712: -0.018230
     149.10438: +0.049419
     119.95525: +0.061286
     118.0709: -0.053229
     109.09555: +0.089101
     109.07056: +0.098922
     107.9565: -0.014351
     105.93981: +0.086780
     103.07641: -0.085041
  -- COPD
     97.10352: +0.042684
     97.09225: +0.043183
     96.05719: +0.260989
     95.082: +0.032951
     95.05365: +0.032695
     85.09638: -0.041871
     85.0697: -0.041970
     83.08564: +0.343885
     79.05395: +0.137782
     77.05868: +0.047143
     73.06527: -0.104353
     71.08162: -0.391308 * (strong)
     71.05515: -0.392256 * (strong)
     58.94678: -0.113611
     55.03962: -0.009689
     47.04044: -0.139573
     45.99156: +0.358485
     329.83984: +0.092642
     235.21074: +0.542180 * (strong)
     181.01353: +0.489302 * (strong)
     159.0712: +0.009381
     149.10438: +0.623245 * (strong)
     119.95525: -0.024364
     118.0709: -0.097093
     109.09555: +0.337322
     109.07056: +0.321826
     107.9565: -0.044603
     105.93981: +0.029765
     103.07641: +0.177458
  -- CF
     97.10352: -0.120734
     97.09225: -0.065238
     96.05719: +0.328619
     95.082: +0.154398
     95.05365: +0.166487
     85.09638: +0.000263
     85.0697: -0.007272
     83.08564: +0.211709
     79.05395: +0.251234
     77.05868: +0.353395
     73.06527: +0.371654
     71.08162: -0.349544 * (strong)
     71.05515: -0.352640 * (strong)
     58.94678: +0.248223
     55.03962: +0.246740
     47.04044: +0.088285
     45.99156: +0.435626
     329.83984: +0.386853
     235.21074: -0.151216
     181.01353: +0.345044
     159.0712: +0.753997 * (strong)
     149.10438: +0.444911
     119.95525: -0.324689 * (strong)
     118.0709: -0.170112
     109.09555: +0.309326
     109.07056: +0.277215
     107.9565: -0.072110
     105.93981: +0.049805
     103.07641: +0.116620
  -- LAM
     97.10352: -0.012100
     97.09225: -0.022500
     96.05719: +0.194546
     95.082: +0.157919
     95.05365: +0.158587
     85.09638: -0.012727
     85.0697: -0.051888
     83.08564: +0.389375
     79.05395: +0.337494
     77.05868: +0.287166
     73.06527: +0.086254
     71.08162: -0.066834
     71.05515: -0.070986
     58.94678: -0.078545
     55.03962: -0.322543 * (strong)
     47.04044: +0.155582
     45.99156: +0.225163
     329.83984: +0.145338
     235.21074: +0.304121
     181.01353: +0.299530
     159.0712: -0.018230
     149.10438: +0.654400 * (strong)
     119.95525: -0.153336
     118.0709: +0.122605
     109.09555: +0.214694
     109.07056: +0.190968
     107.9565: -0.104320
     105.93981: +0.015197
     103.07641: +0.317787

- Betweenness_vs_Control_diff
   Strong deviation thresholds: < -0.4259 or > 0.2714
  -- BA
     97.10352: +0.000000
     97.09225: +0.000000
     96.05719: -0.100218
     95.082: +0.264706
     95.05365: +0.205882
     85.09638: +0.000000
     85.0697: +0.000000
     83.08564: -0.111111
     79.05395: +0.735294 * (strong)
     77.05868: +0.058824
     73.06527: +0.000000
     71.08162: +0.000000
     71.05515: +0.000000
     58.94678: +0.058824
     55.03962: +0.000000
     47.04044: -0.148148
     45.99156: -0.018519
     329.83984: +0.000000
     235.21074: -0.074074
     181.01353: -0.411765
     159.0712: +0.370370 * (strong)
     149.10438: -0.396514
     119.95525: +0.029412
     118.0709: +0.000000
     109.09555: -0.037037
     109.07056: +0.000000
     107.9565: +0.029412
     105.93981: -0.055556
     103.07641: +0.000000
  -- COPD
     97.10352: +0.000000
     97.09225: +0.000000
     96.05719: -0.129630
     95.082: +0.000000
     95.05365: +0.000000
     85.09638: +0.000000
     85.0697: +0.000000
     83.08564: -0.111111
     79.05395: +0.000000
     77.05868: +0.012048
     73.06527: +0.000000
     71.08162: +0.000000
     71.05515: +0.000000
     58.94678: +0.060241
     55.03962: +0.000000
     47.04044: +0.851852 * (strong)
     45.99156: -0.018519
     329.83984: +0.000000
     235.21074: -0.074074
     181.01353: -1.000000 * (strong)
     159.0712: -0.244087
     149.10438: -0.425926 * (strong)
     119.95525: +0.000000
     118.0709: +0.000000
     109.09555: -0.037037
     109.07056: +0.000000
     107.9565: +0.024096
     105.93981: -0.055556
     103.07641: +0.000000
  -- CF
     97.10352: +0.000000
     97.09225: +0.083333
     96.05719: -0.046296
     95.082: +0.125000
     95.05365: +0.125000
     85.09638: +0.000000
     85.0697: +0.000000
     83.08564: +0.013889
     79.05395: +0.000000
     77.05868: +0.000000
     73.06527: +0.000000
     71.08162: +0.041667
     71.05515: +0.291667 * (strong)
     58.94678: +0.166667
     55.03962: +0.000000
     47.04044: +0.185185
     45.99156: -0.018519
     329.83984: +0.000000
     235.21074: +0.925926 * (strong)
     181.01353: -1.000000 * (strong)
     159.0712: -0.629630 * (strong)
     149.10438: -0.425926 * (strong)
     119.95525: +0.000000
     118.0709: +0.041667
     109.09555: -0.037037
     109.07056: +0.000000
     107.9565: +0.000000
     105.93981: -0.055556
     103.07641: +0.000000
  -- LAM
     97.10352: +0.074074
     97.09225: +0.000000
     96.05719: -0.129630
     95.082: +0.000000
     95.05365: +0.000000
     85.09638: +0.000000
     85.0697: +0.000000
     83.08564: -0.111111
     79.05395: +0.037037
     77.05868: +0.074074
     73.06527: +0.000000
     71.08162: +0.000000
     71.05515: +0.000000
     58.94678: +0.037037
     55.03962: +0.018519
     47.04044: +0.000000
     45.99156: -0.018519
     329.83984: +0.000000
     235.21074: -0.074074
     181.01353: -0.833333 * (strong)
     159.0712: +0.370370 * (strong)
     149.10438: -0.425926 * (strong)
     119.95525: +0.000000
     118.0709: +0.018519
     109.09555: -0.037037
     109.07056: +0.000000
     107.9565: +0.000000
     105.93981: -0.055556
     103.07641: +0.018519

- Eigenvector_vs_Control_diff
   Strong deviation thresholds: < -0.3055 or > 0.4485
  -- BA
     97.10352: -0.250905
     97.09225: -0.249490
     96.05719: +0.000153
     95.082: -0.124209
     95.05365: -0.123637
     85.09638: -0.000400
     85.0697: +0.000016
     83.08564: -0.094163
     79.05395: -0.272898
     77.05868: +0.034651
     73.06527: -0.082502
     71.08162: -0.305244
     71.05515: -0.306099 * (strong)
     58.94678: -0.092130
     55.03962: +0.007334
     47.04044: -0.038064
     45.99156: +0.252485
     329.83984: +0.020917
     235.21074: +0.442870
     181.01353: +0.035957
     159.0712: -0.011152
     149.10438: +0.049238
     119.95525: +0.071841
     118.0709: -0.052774
     109.09555: +0.139206
     109.07056: +0.148833
     107.9565: +0.003423
     105.93981: +0.092887
     103.07641: -0.068583
  -- COPD
     97.10352: +0.065960
     97.09225: +0.066149
     96.05719: +0.312402
     95.082: +0.082009
     95.05365: +0.081723
     85.09638: -0.047240
     85.0697: -0.047048
     83.08564: +0.346456
     79.05395: +0.169417
     77.05868: +0.066881
     73.06527: -0.145536
     71.08162: -0.417580 * (strong)
     71.05515: -0.418319 * (strong)
     58.94678: -0.082800
     55.03962: +0.010929
     47.04044: -0.120071
     45.99156: +0.358635
     329.83984: +0.123657
     235.21074: +0.482179 * (strong)
     181.01353: +0.447697
     159.0712: +0.034447
     149.10438: +0.583467 * (strong)
     119.95525: -0.022477
     118.0709: -0.060330
     109.09555: +0.391410
     109.07056: +0.372231
     107.9565: -0.028112
     105.93981: +0.028935
     103.07641: +0.170959
  -- CF
     97.10352: -0.065295
     97.09225: -0.018348
     96.05719: +0.451107 * (strong)
     95.082: +0.287525
     95.05365: +0.297687
     85.09638: +0.000000
     85.0697: -0.006670
     83.08564: +0.244450
     79.05395: +0.269536
     77.05868: +0.370782
     73.06527: +0.376511
     71.08162: -0.322652 * (strong)
     71.05515: -0.325954 * (strong)
     58.94678: +0.255289
     55.03962: +0.322923
     47.04044: +0.101135
     45.99156: +0.440383
     329.83984: +0.428572
     235.21074: -0.135604
     181.01353: +0.347388
     159.0712: +0.760850 * (strong)
     149.10438: +0.470963 * (strong)
     119.95525: -0.343053 * (strong)
     118.0709: -0.081178
     109.09555: +0.367103
     109.07056: +0.332883
     107.9565: -0.061044
     105.93981: +0.017140
     103.07641: +0.157211
  -- LAM
     97.10352: +0.022348
     97.09225: +0.021393
     96.05719: +0.252497
     95.082: +0.216949
     95.05365: +0.217448
     85.09638: -0.010378
     85.0697: -0.036446
     83.08564: +0.387056
     79.05395: +0.357167
     77.05868: +0.284823
     73.06527: +0.102594
     71.08162: -0.055304
     71.05515: -0.058655
     58.94678: -0.099074
     55.03962: -0.285247
     47.04044: +0.143839
     45.99156: +0.227957
     329.83984: +0.146325
     235.21074: +0.288908
     181.01353: +0.269426
     159.0712: -0.011152
     149.10438: +0.680687 * (strong)
     119.95525: -0.191459
     118.0709: +0.168473
     109.09555: +0.266324
     109.07056: +0.242567
     107.9565: -0.085322
     105.93981: -0.037719
     103.07641: +0.335965

- Katz_vs_Control_diff
   Strong deviation thresholds: < -0.3030 or > 0.4461
  -- BA
     97.10352: -0.249823
     97.09225: -0.248365
     96.05719: -0.001633
     95.082: -0.125058
     95.05365: -0.124462
     85.09638: -0.000362
     85.0697: +0.000000
     83.08564: -0.090995
     79.05395: -0.270329
     77.05868: +0.033143
     73.06527: -0.078524
     71.08162: -0.302823
     71.05515: -0.303715 * (strong)
     58.94678: -0.092789
     55.03962: +0.004027
     47.04044: -0.037933
     45.99156: +0.250007
     329.83984: +0.020018
     235.21074: +0.444068
     181.01353: +0.039187
     159.0712: -0.011863
     149.10438: +0.049447
     119.95525: +0.070560
     118.0709: -0.053152
     109.09555: +0.133842
     109.07056: +0.143448
     107.9565: +0.001412
     105.93981: +0.092415
     103.07641: -0.070415
  -- COPD
     97.10352: +0.063687
     97.09225: +0.063916
     96.05719: +0.305599
     95.082: +0.075619
     95.05365: +0.075335
     85.09638: -0.046770
     85.0697: -0.046606
     83.08564: +0.345954
     79.05395: +0.165639
     77.05868: +0.064531
     73.06527: -0.141771
     71.08162: -0.415353 * (strong)
     71.05515: -0.416114 * (strong)
     58.94678: -0.086160
     55.03962: +0.008760
     47.04044: -0.122173
     45.99156: +0.358613
     329.83984: +0.120780
     235.21074: +0.488318 * (strong)
     181.01353: +0.452277 * (strong)
     159.0712: +0.031871
     149.10438: +0.587949 * (strong)
     119.95525: -0.022730
     118.0709: -0.065036
     109.09555: +0.385717
     109.07056: +0.366872
     107.9565: -0.029774
     105.93981: +0.029096
     103.07641: +0.171426
  -- CF
     97.10352: -0.071176
     97.09225: -0.023393
     96.05719: +0.435946
     95.082: +0.271389
     95.05365: +0.281728
     85.09638: +0.000010
     85.0697: -0.006739
     83.08564: +0.240675
     79.05395: +0.267087
     77.05868: +0.368794
     73.06527: +0.375698
     71.08162: -0.325767 * (strong)
     71.05515: -0.329050 * (strong)
     58.94678: +0.254513
     55.03962: +0.314597
     47.04044: +0.099835
     45.99156: +0.439947
     329.83984: +0.424025
     235.21074: -0.137335
     181.01353: +0.347276
     159.0712: +0.760141 * (strong)
     149.10438: +0.468454 * (strong)
     119.95525: -0.340974 * (strong)
     118.0709: -0.092252
     109.09555: +0.360749
     109.07056: +0.326779
     107.9565: -0.062064
     105.93981: +0.020758
     103.07641: +0.152405
  -- LAM
     97.10352: +0.019008
     97.09225: +0.017146
     96.05719: +0.245177
     95.082: +0.209513
     95.05365: +0.210026
     85.09638: -0.010141
     85.0697: -0.037482
     83.08564: +0.387017
     79.05395: +0.354651
     77.05868: +0.285302
     73.06527: +0.100900
     71.08162: -0.056727
     71.05515: -0.060157
     58.94678: -0.096512
     55.03962: -0.289130
     47.04044: +0.145213
     45.99156: +0.228417
     329.83984: +0.146422
     235.21074: +0.290764
     181.01353: +0.272642
     159.0712: -0.011863
     149.10438: +0.678303 * (strong)
     119.95525: -0.186999
     118.0709: +0.162658
     109.09555: +0.261034
     109.07056: +0.237324
     107.9565: -0.086598
     105.93981: -0.031633
     103.07641: +0.333857

3. Cliques (max weighted, edge_threshold >= 0.447)
============================================================

-- Control
   Largest clique (10 nodes, weight=25.5248):
     - 45.99156
     - 71.05515
     - 71.08162
     - 85.0697
     - 85.09638
     - 97.09225
     - 97.10352
     - 105.93981
     - 107.9565
     - 119.95525
   Top-5 cliques:
     1. Weight=25.5248, Size=10: 45.99156, 71.05515, 71.08162, 85.0697, 85.09638, 97.09225, 97.10352, 105.93981, 107.9565, 119.95525
     2. Weight=24.4100, Size=10: 71.05515, 71.08162, 79.05395, 83.08564, 85.0697, 85.09638, 97.09225, 97.10352, 107.9565, 119.95525
     3. Weight=23.7696, Size=10: 45.99156, 71.05515, 71.08162, 79.05395, 85.0697, 85.09638, 97.09225, 97.10352, 107.9565, 119.95525
     4. Weight=22.3320, Size=10: 45.99156, 71.05515, 71.08162, 73.06527, 79.05395, 85.0697, 85.09638, 97.09225, 97.10352, 107.9565
     5. Weight=20.0588, Size=9: 45.99156, 55.03962, 71.05515, 71.08162, 85.0697, 85.09638, 105.93981, 107.9565, 119.95525

-- BA
   Largest clique (11 nodes, weight=26.7980):
     - 45.99156
     - 55.03962
     - 77.05868
     - 85.0697
     - 85.09638
     - 107.9565
     - 109.07056
     - 109.09555
     - 119.95525
     - 235.21074
     - 329.83984
   Top-5 cliques:
     1. Weight=26.7980, Size=11: 45.99156, 55.03962, 77.05868, 85.0697, 85.09638, 107.9565, 109.07056, 109.09555, 119.95525, 235.21074, 329.83984
     2. Weight=25.2195, Size=10: 45.99156, 85.0697, 85.09638, 97.09225, 97.10352, 105.93981, 107.9565, 109.07056, 109.09555, 119.95525
     3. Weight=23.7753, Size=10: 45.99156, 83.08564, 85.0697, 85.09638, 97.09225, 97.10352, 105.93981, 109.07056, 109.09555, 119.95525
     4. Weight=23.2271, Size=10: 45.99156, 71.05515, 71.08162, 85.0697, 85.09638, 97.09225, 97.10352, 105.93981, 107.9565, 119.95525
     5. Weight=22.7311, Size=10: 45.99156, 71.05515, 71.08162, 83.08564, 85.0697, 85.09638, 97.09225, 97.10352, 105.93981, 119.95525

-- COPD
   Largest clique (16 nodes, weight=56.3223):
     - 45.99156
     - 79.05395
     - 83.08564
     - 85.0697
     - 85.09638
     - 96.05719
     - 97.09225
     - 97.10352
     - 103.07641
     - 105.93981
     - 107.9565
     - 109.07056
     - 109.09555
     - 119.95525
     - 149.10438
     - 329.83984
   Top-5 cliques:
     1. Weight=56.3223, Size=16: 45.99156, 79.05395, 83.08564, 85.0697, 85.09638, 96.05719, 97.09225, 97.10352, 103.07641, 105.93981, 107.9565, 109.07056, 109.09555, 119.95525, 149.10438, 329.83984
     2. Weight=54.5773, Size=16: 45.99156, 55.03962, 79.05395, 83.08564, 85.0697, 85.09638, 96.05719, 97.09225, 97.10352, 103.07641, 107.9565, 109.07056, 109.09555, 119.95525, 149.10438, 329.83984
     3. Weight=53.0786, Size=16: 45.99156, 79.05395, 83.08564, 85.0697, 85.09638, 96.05719, 97.09225, 97.10352, 103.07641, 105.93981, 107.9565, 109.09555, 119.95525, 149.10438, 181.01353, 329.83984
     4. Weight=51.6660, Size=16: 45.99156, 55.03962, 79.05395, 83.08564, 85.0697, 85.09638, 96.05719, 97.09225, 97.10352, 103.07641, 107.9565, 109.09555, 119.95525, 149.10438, 181.01353, 329.83984
     5. Weight=45.9720, Size=15: 45.99156, 55.03962, 71.05515, 71.08162, 79.05395, 83.08564, 85.0697, 85.09638, 96.05719, 97.09225, 97.10352, 109.07056, 109.09555, 149.10438, 329.83984

-- CF
   Largest clique (14 nodes, weight=35.9684):
     - 45.99156
     - 55.03962
     - 79.05395
     - 83.08564
     - 95.05365
     - 95.082
     - 96.05719
     - 97.09225
     - 97.10352
     - 105.93981
     - 107.9565
     - 109.07056
     - 109.09555
     - 329.83984
   Top-5 cliques:
     1. Weight=35.9684, Size=14: 45.99156, 55.03962, 79.05395, 83.08564, 95.05365, 95.082, 96.05719, 97.09225, 97.10352, 105.93981, 107.9565, 109.07056, 109.09555, 329.83984
     2. Weight=35.7233, Size=14: 55.03962, 77.05868, 79.05395, 83.08564, 95.05365, 95.082, 96.05719, 97.09225, 97.10352, 105.93981, 107.9565, 109.07056, 109.09555, 329.83984
     3. Weight=34.8627, Size=14: 45.99156, 55.03962, 79.05395, 83.08564, 85.0697, 85.09638, 96.05719, 97.09225, 97.10352, 105.93981, 107.9565, 109.07056, 109.09555, 329.83984
     4. Weight=34.1949, Size=14: 55.03962, 77.05868, 79.05395, 83.08564, 85.0697, 85.09638, 96.05719, 97.09225, 97.10352, 105.93981, 107.9565, 109.07056, 109.09555, 329.83984
     5. Weight=30.6348, Size=13: 45.99156, 55.03962, 83.08564, 95.05365, 95.082, 96.05719, 97.09225, 97.10352, 107.9565, 109.07056, 109.09555, 118.0709, 329.83984

-- LAM
   Largest clique (24 nodes, weight=121.1606):
     - 45.99156
     - 71.05515
     - 71.08162
     - 73.06527
     - 79.05395
     - 83.08564
     - 85.0697
     - 85.09638
     - 95.05365
     - 95.082
     - 96.05719
     - 97.09225
     - 97.10352
     - 103.07641
     - 105.93981
     - 107.9565
     - 109.07056
     - 109.09555
     - 118.0709
     - 119.95525
     - 149.10438
     - 181.01353
     - 235.21074
     - 329.83984
   Top-5 cliques:
     1. Weight=121.1606, Size=24: 45.99156, 71.05515, 71.08162, 73.06527, 79.05395, 83.08564, 85.0697, 85.09638, 95.05365, 95.082, 96.05719, 97.09225, 97.10352, 103.07641, 105.93981, 107.9565, 109.07056, 109.09555, 118.0709, 119.95525, 149.10438, 181.01353, 235.21074, 329.83984
     2. Weight=116.7427, Size=24: 45.99156, 47.04044, 71.05515, 71.08162, 73.06527, 79.05395, 85.0697, 85.09638, 95.05365, 95.082, 96.05719, 97.09225, 97.10352, 103.07641, 105.93981, 107.9565, 109.07056, 109.09555, 118.0709, 119.95525, 149.10438, 181.01353, 235.21074, 329.83984
     3. Weight=110.4919, Size=23: 45.99156, 71.05515, 71.08162, 73.06527, 77.05868, 79.05395, 83.08564, 85.0697, 85.09638, 95.05365, 95.082, 96.05719, 97.09225, 103.07641, 105.93981, 107.9565, 109.07056, 109.09555, 118.0709, 119.95525, 149.10438, 181.01353, 329.83984
     4. Weight=106.7283, Size=23: 45.99156, 47.04044, 71.05515, 71.08162, 73.06527, 77.05868, 79.05395, 85.0697, 85.09638, 95.05365, 95.082, 96.05719, 97.09225, 103.07641, 105.93981, 107.9565, 109.07056, 109.09555, 118.0709, 119.95525, 149.10438, 181.01353, 329.83984
     5. Weight=105.8365, Size=23: 45.99156, 55.03962, 71.05515, 71.08162, 73.06527, 79.05395, 83.08564, 95.05365, 95.082, 96.05719, 97.09225, 97.10352, 103.07641, 105.93981, 107.9565, 109.07056, 109.09555, 118.0709, 119.95525, 149.10438, 181.01353, 235.21074, 329.83984

4. Clique membership table (node in top clique: '+')
============================================================

Node           Control   BA        COPD      CF        LAM       
-----------------------------------------------------------------
45.99156       +         +         +         +         +         
47.04044       -         -         -         -         -         
55.03962       -         +         -         +         -         
58.94678       -         -         -         -         -         
71.05515       +         -         -         -         +         
71.08162       +         -         -         -         +         
73.06527       -         -         -         -         +         
77.05868       -         +         -         -         -         
79.05395       -         -         +         +         +         
83.08564       -         -         +         +         +         
85.0697        +         +         +         -         +         
85.09638       +         +         +         -         +         
95.05365       -         -         -         +         +         
95.082         -         -         -         +         +         
96.05719       -         -         +         +         +         
97.09225       +         -         +         +         +         
97.10352       +         -         +         +         +         
103.07641      -         -         +         -         +         
105.93981      +         -         +         +         +         
107.9565       +         +         +         +         +         
109.07056      -         +         +         +         +         
109.09555      -         +         +         +         +         
118.0709       -         -         -         -         +         
119.95525      +         +         +         -         +         
149.10438      -         -         +         -         +         
159.0712       -         -         -         -         -         
181.01353      -         -         -         -         +         
235.21074      -         +         -         -         +         
329.83984      -         +         +         +         +         

============================================================
End of report
